# Supplementary material for: Defining the Protease and Protease Inhibitor (P/PI) Proteomes of Healthy and Diseased Human Skin by Modified Systematic Review
Source: Biomolecules. 2022 Mar 20;12(3):475. doi: 10.3390/biom12030475 (PMC8946613; doi:10.3390/biom12030475)
Supplement: Supplementary file 1 [file biomolecules-12-00475-s001.zip]

Archive with 4 entries (3 files):
- biomolecules-1602100-SI/
- biomolecules-1602100-SI/Supplementary Figures 1-2_V2.pdf
- biomolecules-1602100-SI/Supplementary Table S1.xlsx
- biomolecules-1602100-SI/Supplementary Table S2_v3.xlsx
