# Supplementary material for: Defining the Protease and Protease Inhibitor (P/PI) Proteomes of Healthy and Diseased Human Skin by Modified Systematic Review
Source: Biomolecules. 2022 Mar 20;12(3):475. doi: 10.3390/biom12030475 (PMC8946613; doi:10.3390/biom12030475)
Supplement: Supplementary file 1 [file biomolecules-12-00475-s001.zip › biomolecules-1602100-SI/Supplementary Table S1.xlsx]

## Sheet: Proteases
UNIPROT ACCESSION NUMBER	NAME	ABBREVIATED NAME	CATALYTIC TYPE	PRESENT IN NORMAL/DISEASED SKIN	NORMAL SKIN (REFERENCE)	DERMATOSIS (REFERENCE)	DERMATOSIS	DISEASE GROUP
O00748	CES2	CES2	Non peptidase homologue	normal	10.1124/dmd.116.069377	0	N/A	N/A
O14672	ADAM10	ADAM10	Metalloprotease	normal and diseased	0	10.1038/sj.jid.5701242	atopic dermatitis	Inflammatory dermatoses
O14672	ADAM10	ADAM10	Metalloprotease	normal and diseased	0	10.1111/j.1600-0560.2008.01082.x	basal cell carcinoma	Malignant tumour
O14672	ADAM10	ADAM10	Metalloprotease	normal and diseased	10.1038/jid.2008.323	10.1038/jid.2008.323	melanoma	Malignant tumour
O14672	ADAM10	ADAM10	Metalloprotease	normal and diseased	0	10.1371/journal.ppat.1007276	Merkel cell carcinoma	Malignant tumour
O15519	c-FLIP	c-FLIP	Non peptidase homologue	Diseased	0	10.1177/0194599815591810	cholesteatoma	Benign tumour
O15519	c-FLIP	c-FLIP	Non peptidase homologue	Diseased	0	10.1684/ejd.2008.0571	lesional, non-lesional psoriasis	Inflammatory dermatoses
O15519	c-FLIP	c-FLIP	Non peptidase homologue	Diseased	0	10.1007/s10238-016-0431-4	psoriasis lesions and non-lesional skin	Inflammatory dermatoses
O43184	ADAM 12	ADAM 12	Metalloprotease	normal and diseased	10.1007/s00109-008-0353-z	10.1111/j.1600-0560.2008.01082.x	basal cell carcinoma	Malignant tumour
O43184	ADAM 12	ADAM 12	Metalloprotease	normal and diseased	0	10.1007/s00109-008-0353-z	chronic venous wound	Wounds, scars and solar elastosis
O43240	KLK10	KLK10	Serine	normal and diseased	10.1111/j.1365-2133.2006.07743.x	10.1111/j.1365-2133.2006.07743.x	psoriasis	Inflammatory dermatoses
O60235	Airway trypsin-like protease	TM11D	Serine	normal and diseased	10.1111/j0022-202X.2004.22415.x	10.1111/j0022-202X.2004.22415.x	psoriasis	Inflammatory dermatoses
O60259	Kallikrein-8	KLK-8	Serine	normal and diseased	10.1111/j.0022-202X.2004.22515.x	10.1111/j.1600-0625.2007.00562.x	atopic dermatitis	Inflammatory dermatoses
O60259	Kallikrein-8	KLK-8	Serine	normal and diseased	10.1111/j.1365-2133.2006.07743.x	10.1111/j.1365-2133.2006.07743.x	non-lesional and lesional psoriasis	inflammatory dermatoses
O60259	Kallikrein-8	KLK-8	Serine	normal and diseased	10.1373/clinchem.2007.088104	10.1515/cclm-2012-0251	psoriasis	inflammatory dermatoses
O60259	Kallikrein-8	KLK-8	Serine	normal and diseased	10.1074/jbc.M110.125310	10.1111/j.1365-2133.2010.09864.x	psoriasis	inflammatory dermatoses
O75077	ADAM23	ADAM23	Non peptidase homologue	normal and diseased	10.1371/journal.pone.0155215	10.1371/journal.pone.0155215	palmo-plantar pustular psoriasis	Inflammatory dermatoses
O75077	ADAM23	ADAM23	Non peptidase homologue	normal and diseased	0	10.1371/journal.pone.0155215	psoriasis	Inflammatory dermatoses
O75900	Matrix metalloproteinase-23	MMP-23	Metalloprotease	Diseased	0	10.1097/01.LAB.0000106721.86126.39	basal cell carcinoma	Malignant tumour
O75900	Matrix metalloproteinase-23	MMP-23	Metalloprotease	Diseased	0	10.1111/j.1600-0625.2006.00460.x	chronic wounds	Wounds, scars and solar elastosis
O75900	Matrix metalloproteinase-23	MMP-23	Metalloprotease	Diseased	0	10.1111/j.1600-0625.2006.00460.x	dermatofibroma	Benign tumour
O75900	Matrix metalloproteinase-23	MMP-23	Metalloprotease	Diseased	0	10.1111/j.1600-0625.2006.00460.x	granuloma annulare	Granulomatous disease
O75900	Matrix metalloproteinase-23	MMP-23	Metalloprotease	Diseased	0	10.1186/s12967-014-0342-7	melanoma	Malignant tumour
O75900	Matrix metalloproteinase-23	MMP-23	Metalloprotease	Diseased	0	10.1111/j.1600-0625.2006.00460.x	sarcoid granulomas	Granulomatous disease
O75900	Matrix metalloproteinase-23	MMP-23	Metalloprotease	Diseased	0	10.1097/01.LAB.0000106721.86126.39	squamous cell carcinoma	Malignant tumour
P00488	Coagulation factor XIII A chain/plasma transglutaminase	F13A1	Cysteine	Diseased	0	10.1111/j.1600-0560.1997.tb01322.x	atypical lipoma/well-differentiated Iiposarcoma	Malignant tumour
P00488	Coagulation factor XIII A chain/plasma transglutaminase	F13A1	Cysteine	Diseased	0	10.1111/j.1600-0560.1998.tb01731.x	cutaneous giant cell angiofibroma	Malignant tumour
P00488	Coagulation factor XIII A chain/plasma transglutaminase	F13A1	Cysteine	Diseased	0	10.1111/j.1600-0560.1997.tb01322.x	subcutaneous myxoid lipomatous neoplasm	Malignant tumour
P00734	Thrombin	F2	Serine	normal and diseased	10.1111/j.1600-0625.2006.00444.x	10.1111/j.1365-2133.2008.08880.x	bullous pemphigoid	Automimmune bullous disease
P00734	Thrombin	F2	Serine	normal and diseased	0	10.1111/j.1365-2249.2011.04391.x	bullous pemphigoid	Automimmune bullous disease
P00734	Thrombin	F2	Serine	normal and diseased	0	10.1111/j.1346-8138.2001.tb00118.x	herpes zoster	Infections
P00734	Thrombin	F2	Serine	normal and diseased	0	10.1111/j.1600-0625.2006.00444.x	scar tissue	Wounds, scars and solar elastosis
P00738	Haptoglobin	HP	Non-peptidase homologue	normal and diseased	0	10.1111/j.1365-4632.2005.02088.x	basal cell carcinoma	Malignant tumour
P00738	Haptoglobin	HP	Non-peptidase homologue	normal and diseased	0	10.1111/j.1365-4632.2005.02088.x	bullous pemphigoid	Automimmune bullous disease
P00738	Haptoglobin	HP	Non-peptidase homologue	normal and diseased	0	10.1111/j.1365-4632.2005.02088.x	erythroderma	Inflammatory Dermatoses
P00738	Haptoglobin	HP	Non-peptidase homologue	normal and diseased	0	10.1111/j.1365-4632.2005.02088.x	lichen planus	Inflammatory Dermatoses
P00738	Haptoglobin	HP	Non-peptidase homologue	normal and diseased	10.1371/journal.pone.0052040	10.3892/mmr.2016.5672	psoriasis	Inflammatory Dermatoses
P00738	Haptoglobin	HP	Non-peptidase homologue	normal and diseased	10.1111/j.1365-4632.2005.02088.x	10.1371/journal.pone.0052040	psoriasis	Inflammatory Dermatoses
P00738	Haptoglobin	HP	Non-peptidase homologue	normal and diseased	10.1111/ced.12667	10.1111/ced.12667	psoriasis	Inflammatory Dermatoses
P00738	Haptoglobin	HP	Non-peptidase homologue	normal and diseased	0	10.1111/j.1365-4632.2005.02088.x	psoriasis	Inflammatory Dermatoses
P00738	Haptoglobin	HP	Non-peptidase homologue	normal and diseased	0	10.1111/j.1365-4632.2005.02088.x	seborrheic keratosis	Benign tumour
P00738	Haptoglobin	HP	Non-peptidase homologue	normal and diseased	0	10.1111/j.1365-4632.2005.02088.x	systemic lupus erythomatosus	Autoimmune connective tissue disorders
P00738	Haptoglobin	HP	Non-peptidase homologue	normal and diseased	0	10.1111/j.1365-4632.2005.02088.x	verruca vulgaris	Infections
P00747	Plasminogen	PLG	Serine	normal and diseased	10.1172/JCI116674	10.1172/JCI116674	blister fluid from bullous pemphigoid	Automimmune bullous disease
P00747	Plasminogen	PLG	Serine	normal and diseased	0	10.1111/j.1365-2230.1993.tb00990.x	bullous pemphigoid	Automimmune bullous disease
P00747	Plasminogen	PLG	Serine	normal and diseased	0	10.1177/000348949910800305	cholesteatoma	Benign tumour
P00747	Plasminogen	PLG	Serine	normal and diseased	10.1111/j.1365-2230.1993.tb00990.x	10.1046/j.1365-2230.2000.00681.x	lichen sclerosis	Autoimmune connective tissue disorders
P00747	Plasminogen	PLG	Serine	normal and diseased	10.1177/000348949910800305	10.1007/BF02505820	normal wound	Wounds, scars and solar elastosis
P00747	Plasminogen	PLG	Serine	normal and diseased	0	10.1111/j.1365-2230.1993.tb00990.x	pemphigoid gestationis	Automimmune bullous disease
P00747	Plasminogen	PLG	Serine	normal and diseased	10.1046/j.1365-2230.2000.00681.x	10.1111/j.1365-2133.1996.tb03881.x	pemphigus vulgaris	Automimmune bullous disease
P00747	Plasminogen	PLG	Serine	normal and diseased	0	10.1007/BF00373352	pemphigus vulgaris	Automimmune bullous disease
P00749	uPA	uPA	Serine	normal and diseased	10.1111/j.1365-2133.1993.tb15148.x	10.1111/j.1365-2230.1993.tb00990.x	bullous pemphigoid	Automimmune bullous disease
P00749	uPA	uPA	Serine	normal and diseased	0	10.1177/000348949910800305	cholesteatoma	Benign tumour
P00749	uPA	uPA	Serine	normal and diseased	0	10954203	hyperpigmentation	Pigmentation disorder
P00749	uPA	uPA	Serine	normal and diseased	0	10954203	leg ulcer	Wounds, scars and solar elastosis
P00749	uPA	uPA	Serine	normal and diseased	10.1111/1523-1747.ep12371792	10.1024/0301-1526.28.2.101	leg ulcers	Wounds, scars and solar elastosis
P00749	uPA	uPA	Serine	normal and diseased	10.1111/j.1365-4362.1995.tb04655.x	10.1111/j.1365-2230.1993.tb00990.x	linear IgA disease	Automimmune bullous disease
P00749	uPA	uPA	Serine	normal and diseased	0	10954203	lipodermatosclerosis	Autoimmune connective tissue disorders
P00749	uPA	uPA	Serine	normal and diseased	10.1111/j.1365-2230.1993.tb00990.x	12684636	melanoma	Malignant tumour
P00749	uPA	uPA	Serine	normal and diseased	0	8044805	melanoma	Malignant tumour
P00749	uPA	uPA	Serine	normal and diseased	0	10.1054/bjoc.2000.1460	melanoma	Malignant tumour
P00749	uPA	uPA	Serine	normal and diseased	10.1007/s00403-009-1010-2	8203466	non experimental wound	Wounds, scars and solar elastosis
P00749	uPA	uPA	Serine	normal and diseased	0	10.1111/j.1365-2230.1993.tb00990.x	pemphigoid gestationis	Automimmune bullous disease
P00749	uPA	uPA	Serine	normal and diseased	10.1024/0301-1526.33.1.19	10.1111/j.1365-2133.1996.tb03881.x	pemphigus vulgaris	Automimmune bullous disease
P00749	uPA	uPA	Serine	normal and diseased	0	10.1007/BF00373352	pemphigus vulgaris type Neumann	Automimmune bullous disease
P00749	uPA	uPA	Serine	normal and diseased	10.1024/0301-1526.28.2.101	10.1172/JCI115406	squamous cell carcinoma	Malignant tumour
P00749	uPA	uPA	Serine	normal and diseased	0	10954203	stasis dermatitis	Inflammatory dermatoses
P00749	uPA	uPA	Serine	normal and diseased	0	10.1136/annrheumdis-2014-205326	systemic sclerosis	Autoimmune connective tissue disorders
P00749	uPA	uPA	Serine	normal and diseased	12684636	10.1024/0301-1526.33.1.19	venous insufficency	Inflammatory dermatoses
P00749	uPA	uPA	Serine	normal and diseased	0	10.1111/j.1365-4362.1995.tb04655.x	venous leg ulcer	Wounds, scars and solar elastosis
P00750	tPA	tPA	Serine	normal and diseased	10.1024/0301-1526.33.1.19	10.1111/j.1365-2249.2004.02401.x	bullous Pemphigoid	Automimmune bullous disease
P00750	tPA	tPA	Serine	normal and diseased	10954203	10.1111/j.1365-2230.1993.tb00990.x	bullous Pemphigoid	Automimmune bullous disease
P00750	tPA	tPA	Serine	normal and diseased	8075304	10.1007/s00403-005-0637-x	cutaneous neurofibromatosis 1 -related neurofibromas	Benign tumour
P00750	tPA	tPA	Serine	normal and diseased	0	10954203	hyperpigmentation	Pigmentation disorder
P00750	tPA	tPA	Serine	normal and diseased	10.1111/j.1365-2230.1993.tb00990.x	10.1024/0301-1526.28.2.101	leg ulcers	Wounds, scars and solar elastosis
P00750	tPA	tPA	Serine	normal and diseased	0	10954203	lipodermatosclerosis	Autoimmune connective tissue disorders
P00750	tPA	tPA	Serine	normal and diseased	0	10.1054/bjoc.2000.1460	melanoma	Malignant tumour
P00750	tPA	tPA	Serine	normal and diseased	0	10.1007/BF00373352	Pemphigus Vulgaris	Automimmune bullous disease
P00750	tPA	tPA	Serine	normal and diseased	0	10.1111/1523-1747.ep12371792 (	psoriasis	Inflammatory dermatoses
P00750	tPA	tPA	Serine	normal and diseased	0	10954203	stasis dermatitis	Inflammatory dermatoses
P00750	tPA	tPA	Serine	normal and diseased	0	10954203	telangiectasia	Autoimmune connective tissue disorders
P00750	tPA	tPA	Serine	normal and diseased	10.1024/0301-1526.28.2.101	10.1024/0301-1526.33.1.19	venous insufficency	Inflammatory dermatoses
P02787	TF	TF	Non peptidase homologue	Disease	0	10.1016/0021-997590050-5	leprosy	Infections
P02788	Lactoferrin	LTF	Serine	normal and diseased	0	10.1016/0091-674990078-7	atopic dermatitis	inflammatory dermatoses
P02788	Lactoferrin	LTF	Serine	normal and diseased	0	10.1016/0021-997590050-5	Leprosy lesions	infections
P02788	Lactoferrin	LTF	Serine	normal and diseased	10.1111/j.1600-0625.2010.01218.x	27861481	lymphocutaneous sporotrichosis	Infections
P02788	Lactoferrin	LTF	Serine	normal and diseased	10.1016/0021-997590050-5	15823792	melanocytic nevi	Benign tumour
P02788	Lactoferrin	LTF	Serine	normal and diseased	0	15823792	melanoma	Malignant tumour
P02788	Lactoferrin	LTF	Serine	normal and diseased	0	15823792	pemphigus warts	Automimmune bullous disease
P03952	Plasma kallikrein	KLKB1	Serine	normal and diseased	10.1515/BC.2007.104	10.2353/ajpath.2009.080597	chronic wound	Wounds, scars and solar elastosis
P03956	MMP-1	MMP-1	Metalloprotease	normal and diseased	0	10.1111/ijd.13275	N/A	Inflammatory dermatoses
P03956	MMP-1	MMP-1	Metalloprotease	normal and diseased	0	10.1111/ijd.13275	acne vulgaris	Infections
P03956	MMP-1	MMP-1	Metalloprotease	normal and diseased	0	10.1016/j.jaad.2008.06.006	acquired reactive perforating collagenosis	Wounds, scars and solar elastosis
P03956	MMP-1	MMP-1	Metalloprotease	normal and diseased	0	10.1111/j.1365-2133.2009.09467.x	atopic dermatitis	Inflammatory dermatoses
P03956	MMP-1	MMP-1	Metalloprotease	normal and diseased	10.1016/S0022-346890391-2	10.1111/1523-1747.ep12321097	basal cell carcinoma	Malignant tumour
P03956	MMP-1	MMP-1	Metalloprotease	normal and diseased	10.1016/j.jdermsci.2013.10.004	10.1016/j.acthis.2013.12.007	basal cell carcinoma	Malignant tumour
P03956	MMP-1	MMP-1	Metalloprotease	normal and diseased	0	10.1046/j.1523-1747.1998.00192.x	chronic and burn wound	Wounds, scars and solar elastosis
P03956	MMP-1	MMP-1	Metalloprotease	normal and diseased	0	10.1002/bjs.5946	chronic wound	Wounds, scars and solar elastosis
P03956	MMP-1	MMP-1	Metalloprotease	normal and diseased	0	10.1172/JCI116906	chronic wound	Wounds, scars and solar elastosis
P03956	MMP-1	MMP-1	Metalloprotease	normal and diseased	0	15387709	dermatofibrobsarcoma protuberans	Malignant tumour
P03956	MMP-1	MMP-1	Metalloprotease	normal and diseased	0	10.21873/anticanres.11639	dermatofibroma	Benign tumour
P03956	MMP-1	MMP-1	Metalloprotease	normal and diseased	0	10.21873/anticanres.11639	dermatofibrosarcoma protuberans	Malignant tumour
P03956	MMP-1	MMP-1	Metalloprotease	normal and diseased	10.1111/j.1365-2133.2009.09467.x	10.1111/j.1464-5491.2008.02414.x	diabetic food ulcer	Wounds, scars and solar elastosis
P03956	MMP-1	MMP-1	Metalloprotease	normal and diseased	0	15387709	fibrous histiocytoma	Benign tumour
P03956	MMP-1	MMP-1	Metalloprotease	normal and diseased	0	10.1159/000008728	inguinal hernia	Wounds, scars and solar elastosis
P03956	MMP-1	MMP-1	Metalloprotease	normal and diseased	0	10.3109/03009742.2010.528020	lupus erythematosus	Autoimmune connective tissue disorders
P03956	MMP-1	MMP-1	Metalloprotease	normal and diseased	0	10.1111/j.1468-3083.2010.03683.x	mid dermal elastolysis	Wounds, scars and solar elastosis
P03956	MMP-1	MMP-1	Metalloprotease	normal and diseased	10.1159/000008728	10.1053/hupa.2003.51	neuroendocrine carcinoma	Malignant tumour
P03956	MMP-1	MMP-1	Metalloprotease	normal and diseased	0	10.21873/anticanres.12198	primary cutaneous apocrine carcinoma	Malignant tumour
P03956	MMP-1	MMP-1	Metalloprotease	normal and diseased	0	10.1080/0001555051001160	psoriasis	Inflammatory dermatoses
P03956	MMP-1	MMP-1	Metalloprotease	normal and diseased	0	10.1007/s10103-016-2041-5	scleroderma	Autoimmune connective tissue disorders
P03956	MMP-1	MMP-1	Metalloprotease	normal and diseased	0	10.1038/modpathol.2013.217	sqaumous Cell Carcinoma	Malignant tumour
P03956	MMP-1	MMP-1	Metalloprotease	normal and diseased	10.1046/j.1365-2133.2002.04694.x	10.1111/1523-1747.ep12321097	squamous cell carcinoma	Malignant tumour
P03956	MMP-1	MMP-1	Metalloprotease	normal and diseased	10.1002/bjs.5946	10.1016/j.jaad.2004.01.055	tuberous sclerosis	Dry skin, ichthyosis and genodermatoses
P06276	Cholinesterase	BCHE	Non peptidase homologue	normal and diseased	10.1016/j.bbrc.2006.08.138	10.1016/j.bbrc.2006.08.138	vitiligo	Pigmentation disorder
P06870	Tissue kallikrein	KLK1	Serine	normal and diseased	10.1111/j.1365-2133.1991.tb00567.x	10.1111/j.1365-2133.1991.tb00567.x	psoriasis	Inflammatory dermatoses
P06870	Tissue kallikrein	KLK1	Serine	normal and diseased	10.1136/ard.2004.023382	10.1136/ard.2004.023382	systemic sclerosis	Autoimmune connective tissue disorders
P06870	Tissue kallikrein	KLK1	Serine	normal and diseased	15736045	15736045	systemic sclerosis	Autoimmune connective tissue disorders
P07288	Prostate-specific antigen	PSA	Serine	normal and diseased	10.1373/clinchem.2007.088104	27568675	N/A	N/A
P07288	Prostate-specific antigen	PSA	Serine	normal and diseased	10.1002/ijc.20605	27568675	cutaneous metastasis of prostate carcinoma	Malignant tumour
P07339	Cathepsin D	CTSD	Aspartic	normal and diseased	10.1111/j.1365-2133.2004.06061.x	10.1007/s00403-003-0449-9	basal cell carcinoma	Malignant tumour
P07339	Cathepsin D	CTSD	Aspartic	normal and diseased	10.1093/hmg/ddl249	10.1093/hmg/ddl249	bathing suit ichthyosis	Dry skin, ichthyosis and genodermatoses
P07339	Cathepsin D	CTSD	Aspartic	normal and diseased	10.1074/jbc.M504670200	12011767	cholesteatoma	Benign tumour
P07339	Cathepsin D	CTSD	Aspartic	normal and diseased	12011767	10.1046/j.1365-4362.2000.00025.x	malignant melanoma	Malignant tumour
P07339	Cathepsin D	CTSD	Aspartic	normal and diseased	10.1007/s004030050262	10.1159/000011967	melanoma	Malignant tumour
P07339	Cathepsin D	CTSD	Aspartic	normal and diseased	10.1111/j.0022-202X.2004.22515.x	10089072	primary cutaneous melanoma	Malignant tumour
P07339	Cathepsin D	CTSD	Aspartic	normal and diseased	10.1007/s004030050160	10.1007/s004030050160	psoriasis	Inflammatory dermatoses
P07339	Cathepsin D	CTSD	Aspartic	normal and diseased	10.2353/ajpath.2009.080860	21933637	psoriasis	Inflammatory dermatoses
P07339	Cathepsin D	CTSD	Aspartic	normal and diseased	10.4323/rjlm.2018.354	10.4323/rjlm.2018.354	skin ligature marks	Wounds, scars and solar elastosis
P07339	Cathepsin D	CTSD	Aspartic	normal and diseased	10.1007/s00403-003-0449-9	10.1007/s004030000202	squamous cell carcinoma	Malignant tumour
P07339	Cathepsin D	CTSD	Aspartic	normal and diseased	0	10.1111/j.1365-2133.1997.tb03739.x	squamous cell carcinoma	Malignant tumour
P07858	Cathepsin B	CTSB	Cysteine	normal and diseased	10.1016/j.ajhg.2017.03.012	10.1007/s00403-003-0449-9	basal cell carcinoma	Malignant tumour
P07858	Cathepsin B	CTSB	Cysteine	normal and diseased	0	10.1097/00000372-199202000-00002	dermatofibroma	Benign tumour
P07858	Cathepsin B	CTSB	Cysteine	normal and diseased	0	10.1097/00000372-199202000-00002	histiocytoma	Benign tumour
P07858	Cathepsin B	CTSB	Cysteine	normal and diseased	0	10.1097/00000372-199202000-00002	juvenile xanthogranuloma	Benign tumour
P07858	Cathepsin B	CTSB	Cysteine	normal and diseased	0	10.1016/j.ajhg.2017.03.012	keratolytic winter erythema	Dry skin, ichthysosis and genodermatoses
P07858	Cathepsin B	CTSB	Cysteine	normal and diseased	10.1371/journal.pone.0032272	10.1007/s00403-003-0449-9	melanoma	Malignant tumour
P07858	Cathepsin B	CTSB	Cysteine	normal and diseased	10.1007/s004030050160	10.1007/s004030050160	psoriasis	Inflammatory dermatoses
P07858	Cathepsin B	CTSB	Cysteine	normal and diseased	10.3760/cma.j.issn.0366-6999.2010.05.004	10.3760/cma.j.issn.0366-6999.2010.05.004	solar elastoses	Wounds, scars and solar elastosis
P07858	Cathepsin B	CTSB	Cysteine	normal and diseased	10.1002/ijc.2910490305	10.1111/j.1365-2133.1997.tb03739.x	squamous cell carcinoma	Malignant tumour
P07858	Cathepsin B	CTSB	Cysteine	normal and diseased	0	10.1371/journal.pone.0032272	systemic sclerosis	Autoimmune connective tissue disorders
P08246	Neutrophil elastase	ELANE	Serine	normal and diseased	10.1189/jlb.0906581	10.1189/jlb.0906581	N/A	N/A
P08246	Neutrophil elastase	ELANE	Serine	normal and diseased	10.1016/0091-674990078-7	10.1038/sj.jid.5700647	actinic dermatosis	Inflammatory dermatoses
P08246	Neutrophil elastase	ELANE	Serine	normal and diseased	9314951	10.1016/0091-674990078-7	atopic dermatitis	Inflammatory dermatoses
P08246	Neutrophil elastase	ELANE	Serine	normal and diseased	10.1111/J.1365-2133.2004.06335.X	9314951	chronic ulcers	Wounds, scars and solar elastosis
P08246	Neutrophil elastase	ELANE	Serine	normal and diseased	10.1038/sj.jid.5700647	10.1189/jlb.0906581	Crohn's disease	Inflammatory dermatoses
P08246	Neutrophil elastase	ELANE	Serine	normal and diseased	10.1038/s41598-017-13197-3	10.5603/FHC.a2017.0024	dermatitis herpetiformis	Automimmune bullous disease
P08246	Neutrophil elastase	ELANE	Serine	normal and diseased	10.1371/journal.pone.0072563	10.1007/BF01106106	psoriasis	Inflammatory dermatoses
P08246	Neutrophil elastase	ELANE	Serine	normal and diseased	10.1007/BF00371944	10.1002/path.1711740208	squamous cell carcinoma	Malignant tumour
P08253	MMP-2	MMP-2	Metalloprotease	normal and diseased	0	10.1111/j.1468-3083.2010.03825.x	N/A	Infections
P08253	MMP-2	MMP-2	Metalloprotease	normal and diseased	0	10.1155/2016/4325463	anetoderma	Wounds, scars and solar elastosis
P08253	MMP-2	MMP-2	Metalloprotease	normal and diseased	0	10.1111/j.1399-0039.2012.01863.x	Behcet's disease	Inflammatory dermatoses
P08253	MMP-2	MMP-2	Metalloprotease	normal and diseased	0		Bowen's disease	Malignant tumour
P08253	MMP-2	MMP-2	Metalloprotease	normal and diseased	0	10.1159/000090385	bullous pemphigoid	Automimmune bullous disease
P08253	MMP-2	MMP-2	Metalloprotease	normal and diseased	0	10.1053/hupa.2002.32221	chronic wounds	Wounds, scars and solar elastosis
P08253	MMP-2	MMP-2	Metalloprotease	normal and diseased	0	10.12968/jowc.2014.23.5.278	chronic wounds	Wounds, scars and solar elastosis
P08253	MMP-2	MMP-2	Metalloprotease	normal and diseased	0	15387709	common fibrous histiocytoma	Benign tumour
P08253	MMP-2	MMP-2	Metalloprotease	normal and diseased	0	15387709	dermatofibrosarcoma protuberans	Malignant tumour
P08253	MMP-2	MMP-2	Metalloprotease	normal and diseased	0	10.1007/s13402-012-0080-x	dysplastic nevi	Benign tumour
P08253	MMP-2	MMP-2	Metalloprotease	normal and diseased	0	10.1111/j.1399-0039.2012.01863.x	erythema nodosum	Inflammatory dermatoses
P08253	MMP-2	MMP-2	Metalloprotease	normal and diseased	10.1111/j.1600-0560.2006.00456.x	10.2340/00015555-1492	Hidradenitis suppurativa	Inflammatory Dermatoses
P08253	MMP-2	MMP-2	Metalloprotease	normal and diseased	10.1016/j.jns.2009.05.025	10.1002/cbf.1537	hypertrophic scar	Wounds, scars and solar elastosis
P08253	MMP-2	MMP-2	Metalloprotease	normal and diseased	10.1016/j.ejogrb.2011.12.003	10.1111/j.1365-2362.2010.02364.x	Inguinal hernia and normal skin (Control skin from separate cohort)	Wounds, scars and solar elastosis
P08253	MMP-2	MMP-2	Metalloprotease	normal and diseased	10.1016/j.yexmp.2012.01.003	10.1002/cbf.1537	keloid scar	Wounds, scars and solar elastosis
P08253	MMP-2	MMP-2	Metalloprotease	normal and diseased	0	10.1111/j.1365-2559.2009.03287.x	keloid scars	Wounds, scars and solar elastosis
P08253	MMP-2	MMP-2	Metalloprotease	normal and diseased	10.1111/j.1067-1927.2004.012314.x	10.1007/s00403-018-1811-2	lesional and peri-lesional cutaneous lupus erythematosus	Autoimmune connective tissue disorders
P08253	MMP-2	MMP-2	Metalloprotease	normal and diseased	10.1111/j.1365-2362.2010.02364.x	11824946	lesional and peri-lesional Psoriasis	Inflammatory dermatoses
P08253	MMP-2	MMP-2	Metalloprotease	normal and diseased	0	10.1111/j.1600-0560.2006.00456.x	lichen planus	Inflammatory dermatoses
P08253	MMP-2	MMP-2	Metalloprotease	normal and diseased	0	10.1046/j.1523-1747.1998.00369.x	lipodermatosclerosis	Autoimmune connective tissue disorders
P08253	MMP-2	MMP-2	Metalloprotease	normal and diseased	10.1111/j.1365-2133.2007.08061.x	10.1007/s12032-009-9357-y	malignant melanoma	Malignant tumour
P08253	MMP-2	MMP-2	Metalloprotease	normal and diseased	0	10.1007/s004280050443	malignant melanoma	Malignant tumour
P08253	MMP-2	MMP-2	Metalloprotease	normal and diseased	0	10.1034/j.1600-0560.2002.290702.x	melanocytic nevi	Benign tumour
P08253	MMP-2	MMP-2	Metalloprotease	normal and diseased	10.1002/cbf.1537	10878545	melanoma	Malignant tumour
P08253	MMP-2	MMP-2	Metalloprotease	normal and diseased	10.1155/2016/4325463	10.1016/j.humpath.2010.11.013	melanoma	Malignant tumour
P08253	MMP-2	MMP-2	Metalloprotease	normal and diseased	0	10.1016/j.humpath.2007.06.021	melanoma	Malignant tumour
P08253	MMP-2	MMP-2	Metalloprotease	normal and diseased	0	10.1007/s13402-012-0080-x	melanoma	Malignant tumour
P08253	MMP-2	MMP-2	Metalloprotease	normal and diseased	0	10.1097/CMR.0b013e32834acc37	melanoma	Malignant tumour
P08253	MMP-2	MMP-2	Metalloprotease	normal and diseased	WOS:000207991400004	10.1007/s00403-012-1308-3	mid-dermal elastolysis	Wounds, scars and solar elastosis
P08253	MMP-2	MMP-2	Metalloprotease	normal and diseased	10.1046/j.1523-1747.1998.00369.x	10.1053/hupa.2003.51	neuroendocrine carcinoma of the skin	Malignant tumour
P08253	MMP-2	MMP-2	Metalloprotease	normal and diseased	0	10.1007/s13402-012-0080-x	nevi	Benign tumour
P08253	MMP-2	MMP-2	Metalloprotease	normal and diseased	0	10.1097/CMR.0b013e32834acc37	nevus	Benign tumour
P08253	MMP-2	MMP-2	Metalloprotease	normal and diseased	10.1159/000090385	10.1007/s00414-015-1167-5	non experimental wound	Wounds, scars and solar elastosis
P08253	MMP-2	MMP-2	Metalloprotease	normal and diseased	0	10.1111/j.1365-2559.2009.03287.x	normal Scars	Wounds, scars and solar elastosis
P08253	MMP-2	MMP-2	Metalloprotease	normal and diseased	0	10.1046/j.1523-1747.2003.12325.x	recessive dystrophic epidermolysis bullosa	Dry skin, ichthyosis and genodermatoses
P08253	MMP-2	MMP-2	Metalloprotease	normal and diseased	0	10.1111/j.1468-3083.2010.03825.x	rosacea	Inflammatory diseases
P08253	MMP-2	MMP-2	Metalloprotease	normal and diseased	0	10.1016/j.jns.2009.05.025	skin from amyotrophic lateral sclerosis patients	Autoimmune connective tissue disorders
P08253	MMP-2	MMP-2	Metalloprotease	normal and diseased	0	10.1016/j.jdermsci.2010.12.002	skin from Juvenile hyaline fibromatosis	Wounds, scars and solar elastosis
P08253	MMP-2	MMP-2	Metalloprotease	normal and diseased	0	10.1016/j.jaad.2009.09.006	skin from nephrogenic systemic fibrosis	Wounds, scars and solar elastosis
P08253	MMP-2	MMP-2	Metalloprotease	normal and diseased	10.2340/00015555-1492	10.1111/j.1349-7006.1995.tb03055.x	squamous cell carcinoma	Malignant tumour
P08253	MMP-2	MMP-2	Metalloprotease	normal and diseased	0	10.1016/j.yexmp.2012.01.003	squamous cell carcinoma	Malignant tumour
P08253	MMP-2	MMP-2	Metalloprotease	normal and diseased	0	WOS:000207991400004	systemic sclerosis	Autoimmune connective tissue disorders
P08253	MMP-2	MMP-2	Metalloprotease	normal and diseased	10.1046/j.1523-1747.2003.12325.x	10.1016/j.ejvs.2005.08.007	venous leg ulcer	Wounds, scars and solar elastosis
P08253	MMP-2	MMP-2	Metalloprotease	normal and diseased	0	10.1016/j.ejogrb.2011.12.003	vulvar lichen sclerosis	Autoimmune connective tissue disorders
P08253	MMP-2	MMP-2	Metalloprotease	normal and diseased	0	10.1016/j.biopha.2007.08.012	wound healing	Wounds, scars and solar elastosis
P08253	MMP-2	MMP-2	Metalloprotease	normal and diseased	10.1007/s11010-016-2857-0	10.1111/j.1067-1927.2004.012314.x	wound healing AND scars	Wounds, scars and solar elastosis
P08254	MMP-3	MMP-3	Metalloprotease	normal and diseased	10.1111/j.1365-2133.2009.09467.x	10.1111/j.1365-2133.2009.09467.x	atopic dermatitis	Inflammatory dermatoses
P08254	MMP-3	MMP-3	Metalloprotease	normal and diseased	10.1097/00005537-200109000-00031	10.1097/00005537-200109000-00031	cholesteatoma	Benign tumour
P08254	MMP-3	MMP-3	Metalloprotease	normal and diseased	10.1002/bjs.5946	10.1002/bjs.5946	chronic ulcers	Wounds, scars and solar elastosis
P08254	MMP-3	MMP-3	Metalloprotease	normal and diseased	10.1111/j.1365-2133.2007.08166.x	10.1007/PL00007453	chronic wounds	Wounds, scars and solar elastosis
P08254	MMP-3	MMP-3	Metalloprotease	normal and diseased	0	10.1111/j.1600-0560.2006.00567.x	Kaposi’s sarcoma	Malignant tumour
P08254	MMP-3	MMP-3	Metalloprotease	normal and diseased	10.1001/archderm.140.11.1326	10.1111/j.1365-2133.2007.08166.x	lupus erythematosus	Autoimmune connective tissue disorders
P08254	MMP-3	MMP-3	Metalloprotease	normal and diseased	10.1111/j.1600-0560.2006.00456.x	10.1007/s12032-008-9058-y	melanoma	Malignant tumour
P08254	MMP-3	MMP-3	Metalloprotease	normal and diseased	10.1007/PL00007453	10.1038/labinvest.2011.188	melanoma	Malignant tumour
P08254	MMP-3	MMP-3	Metalloprotease	normal and diseased	0	10.1007/s004280050443	melanoma	Malignant tumour
P08254	MMP-3	MMP-3	Metalloprotease	normal and diseased	0	10.2340/00015555-1286	psoriatic arthritis	Inflammatory dermatoses
P08254	MMP-3	MMP-3	Metalloprotease	normal and diseased	0	10.1111/1346-8138.12815	pustular dermatitis	Inflammatory dermatoses
P08254	MMP-3	MMP-3	Metalloprotease	normal and diseased	10.1016/S0022-346890391-2	10.1111/1523-1747.ep12321097	squamous cell carcinoma	Malignant tumour
P08311	Cathepsin G	CTSG	Serine	normal	10.1046/j.1365-2133.2001.03957.x	0	N/A	N/A
P08311	Cathepsin G	CTSG	Serine	normal	7837788	0	N/A	N/A
P08311	Cathepsin G	CTSG	Serine	normal	10.1159/000314725	0	N/A	N/A
P08473	Neutral endopeptidase	MME	Metalloprotease	normal	10.1046/j.1523-1747.1999.00596.x	0	N/A	N/A
P08582	Melanotransferrin	MELTF	Non-peptidase homologue	normal	10.1016/j.bbagen.2004.12.002	0	N/A	N/A
P09237	MMP-7	MMP-7	Metalloprotease	normal and diseased	0	10.1016/j.ophtha.2004.11.031	floppy Eyelid Syndrome	Inflammatory Dermatoses
P09237	MMP-7	MMP-7	Metalloprotease	normal and diseased	0	10.1111/j.1600-0560.2006.00567.x	Kaposi's sarcoma	Malignant tumour
P09237	MMP-7	MMP-7	Metalloprotease	normal and diseased	10.1016/j.oooo.2014.12.019	10.2147/OPTH.S178106	levator aponeurosis resections and conjunctiva-Muller muscle resections	Wounds, scars and solar elastosis
P09237	MMP-7	MMP-7	Metalloprotease	normal and diseased	0	10.1111/j.1365-2133.2007.08166.x	lupus erythematosus	Autoimmune connective tissue disorders
P09237	MMP-7	MMP-7	Metalloprotease	normal and diseased	0	10.1111/j.1365-2133.2006.07678.x	primary melanoma	Malignant tumour
P09237	MMP-7	MMP-7	Metalloprotease	normal and diseased	10.1111/1523-1747.ep12317104	10.1111/1523-1747.ep12321097	squamous cell carcinoma	Malignant tumour
P09237	MMP-7	MMP-7	Metalloprotease	normal and diseased	10.2147/OPTH.S178106	10.1111/j.1365-2133.2005.06447.x	squamous cell carcinoma	Malignant tumour
P09237	MMP-7	MMP-7	Metalloprotease	normal and diseased	0	10.1111/j.1365-2133.2008.08466.x	squamous cell carcinoma	Malignant tumour
P09237	MMP-7	MMP-7	Metalloprotease	normal and diseased	0	10.1016/j.oooo.2014.12.019	squamous cell carcinoma	Malignant tumour
P09237	MMP-7	MMP-7	Metalloprotease	normal and diseased	0	10.1038/modpathol.2008.99	squamous cell carcinoma	Malignant tumour
P09238	MMP-10	MMP-10	Metalloprotease	normal and diseased	10.1101/gad.223339.113	10.1111/j.1365-2133.2009.09467.x	atopic dermatitis	Inflammatory dermatoses
P09238	MMP-10	MMP-10	Metalloprotease	normal and diseased	0	10.1007/s00428-007-0526-0	basal cell carcinoma	Malignant tumour
P09238	MMP-10	MMP-10	Metalloprotease	normal and diseased	0	10.1101/gad.223339.113	squamous cell carcinoma	Malignant tumour
P09238	MMP-10	MMP-10	Metalloprotease	normal and diseased	10.1111/j.1365-2133.2009.09467.x	10.1111/j.1365-2133.2007.08166.x	subacute cutaneous LE, discoid LE,	Autoimmune connective tissue disorders
P09668	CTSH	CTSH	Cysteine	normal	10.1016/j.jaci.2016.09.052	0	N/A	N/A
P09958	FURIN	FURIN	Serine	normal and diseased	10.1210/en.2007-1317	10.1158/1078-0432.CCR-03-0670	squamous cell carcinoma	Malignant tumour
P09960	LTA4H	LTA4H	Metalloprotease	normal and diseased	10.1093/carcin/bgx049	10.1093/carcin/bgx049	actinic keratosis	Malignant tumour
P09960	LTA4H	LTA4H	Metalloprotease	normal and diseased	0	10.1093/carcin/bgx049	squamous cell carcinoma	Malignant tumour
P10144	GZMB	GZMB	Serine	normal and diseased	0	10.1038/s41598-018-28070-0	N/A	Dry skin, ichthyosis and genodermatoses
P10144	GZMB	GZMB	Serine	normal and diseased	10.1038/s41598-018-28070-0	10.1038/s41598-018-28070-0	bullous pemphigoid	Automimmune bullous disease
P10144	GZMB	GZMB	Serine	normal and diseased	0	10.1038/s41598-018-28070-0	dermatitis herpetiformis	Automimmune bullous disease
P10144	GZMB	GZMB	Serine	normal and diseased	0	10.1038/s41598-018-28070-0	epidermolysis bullosa acquisita	Automimmune bullous disease
P12544	Granzyme A	GZMA	Serine	Disease	0	10.1128/IAI.73.12.7853-7859.2005	cutaneous leishmaniasis	Infections
P12544	Granzyme A	GZMA	Serine	Disease	0	10.1111/j.1365-3024.2009.01125.x	cutaneous leishmaniasis	Infections
P12544	Granzyme A	GZMA	Serine	Disease	0	10.3389/fonc.2018.00027	melanoma	Malignant tumour
P12544	Granzyme A	GZMA	Serine	Disease	0	10.1111/exd.13284	psoriasis	Inflammatory dermatoses
P12821	Angiotensin-converting enzyme	ACE	Metalloprotease	normal and diseased	10.1111/j.0906-6705.2004.0139.x	10.1111/j.0906-6705.2004.0139.x	non experimental wound	Wounds, scars and solar elastosis
P12955	Prolidase	PEPD	Metalloprotease	normal and diseased	10.1111/j.1365-2133.2006.07167.x	10.1111/j.1365-2133.2006.07167.x	keloid	Wounds, scars and solar elastosis
P13497	BMP-1	BMP-1	Metalloprotease	Disease	0	10.1038/s41598-017-17318-w	recessive dystrophic epidermolysis bullosa	Dry skin, ichthyosis and genodermatoses
P14091	Cathepsin E	CTSE	Aspartic	normal	10.1111/j.1365-2133.2004.06061.x	0	N/A	N/A
P14210	Hepatocyte growth factor	HGF	Non peptidase homologue	normal and diseased	10.1016/j.jdermsci.2006.03.004	10.1016/j.jdermsci.2006.03.004	non experimental burn	Wounds, scars and solar elastosis
P14735	Insulin-degrading enzyme	IDE	Metalloprotease	Disease	0	10.1007/s00403-018-1856-2	hypertrophic acne scars	Wounds, scars and solar elastosis
P14780	MMP-9	MMP-9	Metalloprotease	normal and diseased	0	10.1111/j.1468-3083.2010.03825.x	N/A	Infections
P14780	MMP-9	MMP-9	Metalloprotease	normal and diseased	0	10.1111/1346-8138.13191	acne lesion	Wounds, scars and solar elastosis
P14780	MMP-9	MMP-9	Metalloprotease	normal and diseased	0	10.1684/ejd.2015.2713	acne lesion	Wounds, scars and solar elastosis
P14780	MMP-9	MMP-9	Metalloprotease	normal and diseased	0	10.1177/039463201102400218	amicrobial pustulosis of the folds	Inflammatory dermatoses
P14780	MMP-9	MMP-9	Metalloprotease	normal and diseased	10.1007/s11596-008-0424-y	10.1155/2016/4325463	anetoderma	Wounds, scars and solar elastosis
P14780	MMP-9	MMP-9	Metalloprotease	normal and diseased	0	10.1002/lsm.22005	angioma	Benign tumour
P14780	MMP-9	MMP-9	Metalloprotease	normal and diseased	0	10.1111/j.1365-2133.2009.09467.x	atopic dermatitis	Inflammatory dermatoses
P14780	MMP-9	MMP-9	Metalloprotease	normal and diseased	0	10.4103/0973-1482.126456	basal cell carcinoma	Malignant tumour
P14780	MMP-9	MMP-9	Metalloprotease	normal and diseased	0	10.1016/j.acthis.2013.12.007	basal cell carcinoma	Malignant tumour
P14780	MMP-9	MMP-9	Metalloprotease	normal and diseased	0	10.1007/s00428-007-0526-0	basal cell carcinoma	Malignant tumour
P14780	MMP-9	MMP-9	Metalloprotease	normal and diseased	10.1111/j.1365-2133.2009.09326.x	10.1111/j.1399-0039.2012.01863.x	Behcet's disease	Inflammatory dermatoses
P14780	MMP-9	MMP-9	Metalloprotease	normal and diseased	10.1159/000334243	10.1016/j.yexmp.2012.01.003	Bowen's disease	Malignant tumour
P14780	MMP-9	MMP-9	Metalloprotease	normal and diseased	0	10.1016/j.jdermsci.2013.07.005	Bowen's disease	Malignant tumour
P14780	MMP-9	MMP-9	Metalloprotease	normal and diseased	10.1089/pho.2010.2765	10.1159/000090385	Bullous pemphigoid (control skin from separate cohort)	Automimmune bullous disease
P14780	MMP-9	MMP-9	Metalloprotease	normal and diseased	0	10.1155/2014/936545	bullous pemphigoid AND	Automimmune bullous disease
P14780	MMP-9	MMP-9	Metalloprotease	normal and diseased	0	26490574	cholesteatoma	Benign tumour
P14780	MMP-9	MMP-9	Metalloprotease	normal and diseased	0	10.1097/00005537-200109000-00031	cholesteatoma	Benign tumour
P14780	MMP-9	MMP-9	Metalloprotease	normal and diseased	10.1155/2014/936545	10.1053/hupa.2002.32221	chronic wounds	Wounds, scars and solar elastosis
P14780	MMP-9	MMP-9	Metalloprotease	normal and diseased	0	10.1111/j.1464-5491.2008.02414.x	chronic wounds	Wounds, scars and solar elastosis
P14780	MMP-9	MMP-9	Metalloprotease	normal and diseased	0	10.1111/j.1365-2133.2005.06447.x	chronic wounds	Wounds, scars and solar elastosis
P14780	MMP-9	MMP-9	Metalloprotease	normal and diseased	0	10.1007/s00403-011-1164-6	chronic wounds	Wounds, scars and solar elastosis
P14780	MMP-9	MMP-9	Metalloprotease	normal and diseased	0	10.12968/jowc.2018.27.11.724	chronic wounds	Wounds, scars and solar elastosis
P14780	MMP-9	MMP-9	Metalloprotease	normal and diseased	0	10.1111/wrr.12035	chronic wounds	Wounds, scars and solar elastosis
P14780	MMP-9	MMP-9	Metalloprotease	normal and diseased	0	10.12968/jowc.2014.23.5.278	chronic wounds	Wounds, scars and solar elastosis
P14780	MMP-9	MMP-9	Metalloprotease	normal and diseased	0	10.1038/jid.2008.77	chronic wounds and burns	Wounds, scars and solar elastosis
P14780	MMP-9	MMP-9	Metalloprotease	normal and diseased	WOS:000207991400004	15387709	common fibrous histiocytoma	Benign tumour
P14780	MMP-9	MMP-9	Metalloprotease	normal and diseased	0	23044562	cutaneous leishmaniasis	Infections
P14780	MMP-9	MMP-9	Metalloprotease	normal and diseased	0	10.1155/2014/936545	dermatitis herpetiformis	Automimmune bullous disease
P14780	MMP-9	MMP-9	Metalloprotease	normal and diseased	10.1007/s11010-016-2857-0	15387709	dermatofibrosarcoma protuberans	Malignant tumour
P14780	MMP-9	MMP-9	Metalloprotease	normal and diseased	0	10.1177/1534734617696728	diabetic and normal wound	Wounds, scars and solar elastosis
P14780	MMP-9	MMP-9	Metalloprotease	normal and diseased	0	10.1111/jdv.12399	dystrophic epidermolysis bullosa	Dry skin, ichthyosis and genodermatoses
P14780	MMP-9	MMP-9	Metalloprotease	normal and diseased	0	10.1371/journal.pone.0070123	epidermolysis bullosa simplex	Dry skin, ichthyosis and genodermatoses
P14780	MMP-9	MMP-9	Metalloprotease	normal and diseased	10.1016/j.oooo.2014.12.019	10.1111/j.1399-0039.2012.01863.x	erythema nodosum	Inflammatory dermatoses
P14780	MMP-9	MMP-9	Metalloprotease	normal and diseased	10.1002/cbf.1537	10.1002/cbf.1537	hypertrophic scar	Wounds, scars and solar elastosis
P14780	MMP-9	MMP-9	Metalloprotease	normal and diseased	0	10.1111/jdv.12399	junctional epidermolysis bullosa	Dry skin, ichthyosis and genodermatoses
P14780	MMP-9	MMP-9	Metalloprotease	normal and diseased	0	10.1007/s10103-015-1824-4	keloid and hypertrophic scars	Wounds, scars and solar elastosis
P14780	MMP-9	MMP-9	Metalloprotease	normal and diseased	10.1111/j.1067-1927.2004.012314.x	10.1002/cbf.1537	keloid scar	Wounds, scars and solar elastosis
P14780	MMP-9	MMP-9	Metalloprotease	normal and diseased	0	10.1128/IAI.00896-09	leprosy	Infections
P14780	MMP-9	MMP-9	Metalloprotease	normal and diseased	0	10.1111/exd.12253	leukocytoclastic vasculitis	Autoimmune connective tissue disorders
P14780	MMP-9	MMP-9	Metalloprotease	normal and diseased	10.1046/j.1523-1747.1998.00369.x	10.1111/j.1600-0560.2006.00456.x	lichen planus	Inflammatory dermatoses
P14780	MMP-9	MMP-9	Metalloprotease	normal and diseased	10.2340/00015555-1286	10.1046/j.1523-1747.1998.00369.x	lipodermatosclerosis	Autoimmune connective tissue disorders
P14780	MMP-9	MMP-9	Metalloprotease	normal and diseased	0	10.3109/03009742.2010.528020	lupus erythematosus	Autoimmune connective tissue disorders
P14780	MMP-9	MMP-9	Metalloprotease	normal and diseased	0	10.1016/j.prp.2015.03.005	melanocytic nevi	Benign tumour
P14780	MMP-9	MMP-9	Metalloprotease	normal and diseased	10.1111/j.1365-2133.2009.09467.x	10.1016/j.humpath.2007.06.021	melanoma	Malignant tumour
P14780	MMP-9	MMP-9	Metalloprotease	normal and diseased	10.1111/wrr.12035	10.1097/CMR.0b013e32834acc37	melanoma	Malignant tumour
P14780	MMP-9	MMP-9	Metalloprotease	normal and diseased	0	10.1097/DAD.0000000000000750	melanoma	Malignant tumour
P14780	MMP-9	MMP-9	Metalloprotease	normal and diseased	0	10.1016/j.prp.2015.03.005	melanoma	Malignant tumour
P14780	MMP-9	MMP-9	Metalloprotease	normal and diseased	0	10.1111/j.1346-8138.2011.01441.x	Melanoma AND Junctional nevi	Malignant tumour
P14780	MMP-9	MMP-9	Metalloprotease	normal and diseased	0	10.1067/mjd.2003.452	mid-dermal elastolysis	Wounds, scars and solar elastosis
P14780	MMP-9	MMP-9	Metalloprotease	normal and diseased	0	10.1097/DAD.0b013e3181b72678	mycosia fungoides	Malignant tumour
P14780	MMP-9	MMP-9	Metalloprotease	normal and diseased	10.1159/000090385	10.1053/hupa.2003.51	neuroendocrine carcinoma of the skin	Malignant tumour
P14780	MMP-9	MMP-9	Metalloprotease	normal and diseased	0	10.1097/CMR.0b013e32834acc37	nevus	Benign tumour
P14780	MMP-9	MMP-9	Metalloprotease	normal and diseased	0	10.1111/j.1365-2249.2010.04201.x	Pyoderma gangrenosum	Autoimmune connective tissue disorders
P14780	MMP-9	MMP-9	Metalloprotease	normal and diseased	0	10.1177/039463201102400218	pyoderma gangrenosum	Autoimmune connective tissue disorders
P14780	MMP-9	MMP-9	Metalloprotease	normal and diseased	10.1155/2016/4325463	10.1046/j.1523-1747.2003.12325.x	recessive dystrophic epidermolysis bullosa	Dry skin, ichthyosis and genodermatoses
P14780	MMP-9	MMP-9	Metalloprotease	normal and diseased	10.1016/j.yexmp.2012.01.003	10.1111/j.1468-3083.2010.03825.x	rosacea	Inflammatory diseases
P14780	MMP-9	MMP-9	Metalloprotease	normal and diseased	10.1111/j.1600-0560.2006.00456.x	10.1111/j.1067-1927.2004.012314.x	scar	Wounds, scars and solar elastosis
P14780	MMP-9	MMP-9	Metalloprotease	normal and diseased	0	10.1016/j.jns.2009.05.025	Skin from Amyotrophic lateral sclerosis patients (control skin from separate cohort)	Autoimmune connective tissue disorders
P14780	MMP-9	MMP-9	Metalloprotease	normal and diseased	0	10.1016/j.jdermsci.2010.12.002	skin from juvenile hyaline fibromatosis	Wounds, scars and solar elastosis
P14780	MMP-9	MMP-9	Metalloprotease	normal and diseased	10.1684/ejd.2015.2713	10.1016/j.jaad.2009.09.006	skin from nephrogenic systemic fibrosis	Wounds, scars and solar elastosis
P14780	MMP-9	MMP-9	Metalloprotease	normal and diseased	0	10.2340/00015555-1286	skin lesions from psoriatic arthritis	Inflammatory dermatoses
P14780	MMP-9	MMP-9	Metalloprotease	normal and diseased	10.1111/exd.12816	10.1016/j.yexmp.2012.01.003	squamous cell carcinoma	Malignant tumour
P14780	MMP-9	MMP-9	Metalloprotease	normal and diseased	0	10.1111/j.1600-0560.2009.01188.x	squamous cell carcinoma	Malignant tumour
P14780	MMP-9	MMP-9	Metalloprotease	normal and diseased	0	10.1111/j.1365-2133.2005.06447.x	squamous cell carcinoma	Malignant tumour
P14780	MMP-9	MMP-9	Metalloprotease	normal and diseased	0	10.1111/j.1365-2133.2008.08466.x	squamous cell carcinoma	Malignant tumour
P14780	MMP-9	MMP-9	Metalloprotease	normal and diseased	0	10.1002/path.1198	squamous cell carcinoma	Malignant tumour
P14780	MMP-9	MMP-9	Metalloprotease	normal and diseased	0	10.1016/j.oooo.2014.12.019	squamous cell carcinoma	Malignant tumour
P14780	MMP-9	MMP-9	Metalloprotease	normal and diseased	0	10.5021/ad.2013.25.2.145	squamous cell carcinoma	Malignant tumour
P14780	MMP-9	MMP-9	Metalloprotease	normal and diseased	0	10.1016/j.jdermsci.2013.07.005	squamous cell carcinoma	Malignant tumour
P14780	MMP-9	MMP-9	Metalloprotease	normal and diseased	0	10.1111/j.1365-2249.2010.04201.x	Sweet's syndrome	Inflammatory dermatoses
P14780	MMP-9	MMP-9	Metalloprotease	normal and diseased	0	10.1177/039463201102400218	Sweet's syndrome	Inflammatory dermatoses
P14780	MMP-9	MMP-9	Metalloprotease	normal and diseased	10.1016/j.jns.2009.05.025	WOS:000207991400004	systemic sclerosis	Autoimmune connective tissue disorders
P14780	MMP-9	MMP-9	Metalloprotease	normal and diseased	0	10.1007/s11596-008-0424-y	systemic sclerosis	Autoimmune connective tissue disorders
P14780	MMP-9	MMP-9	Metalloprotease	normal and diseased	0	10.1111/dth.12447	vitiligo	Pigmentation disorder
P14780	MMP-9	MMP-9	Metalloprotease	normal and diseased	10.1097/DAD.0b013e3181b72678	10.1016/j.biopha.2007.08.012	wound healing	Wounds, scars and solar elastosis
P14780	MMP-9	MMP-9	Metalloprotease	normal and diseased	10.1046/j.1523-1747.2003.12325.x	10.1111/j.1067-1927.2004.012314.x	wound healing	Wounds, scars and solar elastosis
P15941	MUC1	MUC1	Serine	normal and diseased	0	10.1111/jdv.12156	extramammary Paget's disease	Malignant tumour
P15941	MUC1	MUC1	Serine	normal and diseased	0	10.1111/cup.12946	hidradenoma	Benign tumour
P15941	MUC1	MUC1	Serine	normal and diseased	0	10.1097/00000478-200112000-00001	pagets disease	Malignant tumour
P15941	MUC1	MUC1	Serine	normal and diseased	10.1097/00000478-200112000-00001	10.14670/HH-30.453	psoriasis	Inflammatory dermatoses
P16519	PC2	PC2	Serine	normal	10.1046/j.0022-202x.2001.01412.x	0	N/A	N/A
P17655	CAPN2	CAPN2	Cysteine	normal and diseased	10.1002/path.1308	10.1002/path.1308	basal cell carcinoma	Malignant tumour
P17655	CAPN2	CAPN2	Cysteine	normal and diseased	0	10.1002/path.1308	squamous cell carcinoma	Malignant tumour
P20142	Pepsinogen C	PGC	Aspartic	Disease	0	10.1159/000076147	basal cell carcinoma	Malignant tumour
P20142	Pepsinogen C	PGC	Aspartic	Disease	0	11820718	melanoma	Malignant tumour
P20142	Pepsinogen C	PGC	Aspartic	Disease	0	10883891	melanoma	Malignant tumour
P20142	Pepsinogen C	PGC	Aspartic	Disease	0	10.1159/000076147	squamous cell carcinoma	Malignant tumour
P20718	Granzyme H	GZMH	Serine	Disease	0	10.1159/000368403	psoriasis	Inflammatory dermatoses
P21580	TNF alpha-induced protein 3	TNAP3	Cysteine	normal and diseased	10.3892/etm.2015.2887	10.3892/etm.2015.2887	psoriasis	Inflammatory dermatoses
P21580	TNF alpha-induced protein 3	TNAP3	Cysteine	normal and diseased	10.1002/art.30536	10.1002/art.30536	systemic sclerosis	Autoimmune connective tissue disorders
P22303	Acetylcholinesterase	ACHE	Non peptidase homologue	normal and diseased	0	10.1016/S1566-070200257-0	acromegaly	Dry skin, ichthyosis and genodermatoses
P22303	Acetylcholinesterase	ACHE	Non peptidase homologue	normal and diseased	10.1007/s10735-018-9773-4	10.1046/j.1365-2133.2000.03290.x	palmoplantar pustulosis	Inflammatory dermatoses
P22735	Protein-glutamine gamma-glutamyltransferase K	TGM1	Cysteine	normal and diseased	0	10.1111/j.1365-2133.2012.10885.x	atopic Dermatitis	Inflammatory dermatoses
P22735	Protein-glutamine gamma-glutamyltransferase K	TGM1	Cysteine	normal and diseased	10.1111/ics.12150	10.1038/jid.2012.160	autosomal recessive congenital ichthyosis	Dry skin, ichthyosis and genodermatoses
P22735	Protein-glutamine gamma-glutamyltransferase K	TGM1	Cysteine	normal and diseased	0	10.1093/hmg/ddl249	bathing suit ichthyosis	Dry skin, ichthyosis and genodermatoses
P22735	Protein-glutamine gamma-glutamyltransferase K	TGM1	Cysteine	normal and diseased	0	10.3346/jkms.1999.14.6.665	cholesteatoma	Benign tumour
P22735	Protein-glutamine gamma-glutamyltransferase K	TGM1	Cysteine	normal and diseased	10.1111/1523-1747.ep12611394	10.1111/j.1365-2133.2005.07109.x	Harlequin ichthyosis Type 1 and 2	Dry skin, ichthyosis and genodermatoses
P22735	Protein-glutamine gamma-glutamyltransferase K	TGM1	Cysteine	normal and diseased	10.1038/jid.2012.160	10.1371/journal.pone.0075355	ichthyosis vulgaris	Dry skin, ichthyosis and genodermatoses
P22735	Protein-glutamine gamma-glutamyltransferase K	TGM1	Cysteine	normal and diseased	10.1038/jid.2012.482	10.2353/ajpath.2010.090597	lamellar Ichthyosis	Dry skin, ichthyosis and genodermatoses
P22735	Protein-glutamine gamma-glutamyltransferase K	TGM1	Cysteine	normal and diseased	10.1093/hmg/ddl249	10.1111/j.1365-2133.2012.10885.x	psoriasis	Inflammatory dermatoses
P22735	Protein-glutamine gamma-glutamyltransferase K	TGM1	Cysteine	normal and diseased	0	10.1111/1523-1747.ep12611394	psoriasis	Inflammatory dermatoses
P22894	MMP-8	MMP-8	Metalloprotease	normal and diseased	10.1111/j.1464-5491.2008.02414.x	10.1080/00016480600781807	cholesteatoma	Benign tumour
P22894	MMP-8	MMP-8	Metalloprotease	normal and diseased	10.1046/j.1365-2133.2002.04694.x	10.1111/j.1524-475X.2006.00184.x	chronic wounds	Wounds, scars and solar elastosis
P22894	MMP-8	MMP-8	Metalloprotease	normal and diseased	0	10.1007/s00125-002-0868-8	diabetic chronic wound	Wounds, scars and solar elastosis
P22894	MMP-8	MMP-8	Metalloprotease	normal and diseased	10.1046/j.0022-202x.2001.01432.x	10.1016/j.oooo.2014.12.019	squamous cell carcinoma	Malignant tumour
P23141	CES1	CES1	Non peptidase homologue	normal	10.1124/dmd.116.069377	0	N/A	N/A
P23946	Chymase	CMA1	Serine	normal and diseased	10.1046/j.1365-2133.1997.01831.x	10.1046/j.1365-2133.1997.01831.x	atopic dermatitis	Inflammatory dermatoses
P23946	Chymase	CMA1	Serine	normal and diseased	10.1159/000447638	10.1159/000447638	atopic dermatitis	Inflammatory dermatoses
P23946	Chymase	CMA1	Serine	normal and diseased	10.1007/s00414-003-0396-1	10.1007/s00403-005-0542-3	atopic dermatitis	Inflammatory dermatoses
P23946	Chymase	CMA1	Serine	normal and diseased	7837788	10228625	atopic dermatitis	Inflammatory dermatoses
P23946	Chymase	CMA1	Serine	normal and diseased	10.2147/DDDT.S87842	10.1111/j.1468-3083.2006.02100.x	basal cell carcinoma	malignant tumour
P23946	Chymase	CMA1	Serine	normal and diseased	0	10.1016/S0091-674970055-2	chronic idiopathic urticaria	Inflammatory dermatoses
P23946	Chymase	CMA1	Serine	normal and diseased	10.1111/j.0906-6705.2004.00164.x	10.1034/j.1600-0625.2000.009004258.x	chronic leg ulcer	Wounds, scars and solar elastosis
P23946	Chymase	CMA1	Serine	normal and diseased	10.1111/j.1468-3083.2006.02100.x	10.1111/j.1365-2133.2005.06428.x	chronic leg ulcer	Wounds, scars and solar elastosis
P23946	Chymase	CMA1	Serine	normal and diseased	10.1159/000365189	10.1007/s00403-015-1607-6	cutaneous leukocytoclastic vasculitis	Autoimmune connective tissue disorders
P23946	Chymase	CMA1	Serine	normal and diseased	9014866	9014866	herpes zoster	Infections
P23946	Chymase	CMA1	Serine	normal and diseased	10.1111/j.1365-2133.2008.08838.x	10.2147/DDDT.S87842	keloid	Wounds, scars and solar elastosis
P23946	Chymase	CMA1	Serine	normal and diseased	10.1089/lrb.2016.0010	10.1089/lrb.2016.0010	lymphadema fibrosis	Wounds, scars and solar elastosis
P23946	Chymase	CMA1	Serine	normal and diseased	10.1007/s00403-005-0542-3	10.1007/s00403-005-0542-3	psoriasis	Inflammatory dermatoses
P23946	Chymase	CMA1	Serine	normal and diseased	10.1046/j.1365-2222.2001.01030.x	10228625	psoriasis	Inflammatory dermatoses
P23946	Chymase	CMA1	Serine	normal and diseased	10.4081/ejh.2010.e3	10.1007/BF00372007	psoriasis	Inflammatory dermatoses
P23946	Chymase	CMA1	Serine	normal and diseased	0	10.1111/j.1365-4362.1994.tb01069.x	psoriasis	Inflammatory dermatoses
P23946	Chymase	CMA1	Serine	normal and diseased	0	10.1007/s00418-009-0575-3	skin mastocytosis	Infiltrative disease
P23946	Chymase	CMA1	Serine	normal and diseased	10.1016/S0091-674970001-0	10.1016/S0091-674970001-0	urticaria pigmentosa.	Dry skin, ichthyosis and genodermatoses
P24347	MMP-11	MMP-11	Metalloprotease	Disease	0	10.21873/anticanres.12283	basal cell carcinoma	Malignant tumour
P24347	MMP-11	MMP-11	Metalloprotease	Disease	0	10.21873/anticanres.12283	squamous cell carcinoma	Malignant tumour
P27487	Dipeptidyl peptidase 4	DPP4	Serine	normal and diseased	10.1136/ard.54.2.111	10.1111/j.1365-2222.2011.03778.x	atopic dermatitis	Inflammatory dermatoses
P27487	Dipeptidyl peptidase 4	DPP4	Serine	normal and diseased	0	9640365	benign pigment cell lesion	Benign tumour
P27487	Dipeptidyl peptidase 4	DPP4	Serine	normal and diseased	10.1111/all.12919	10.1111/all.12919	lesional psoriasis	Inflammatory dermatoses
P27487	Dipeptidyl peptidase 4	DPP4	Serine	normal and diseased	10.1111/j.1365-2222.2011.03778.x	10.1111/all.12919	mastocytosis	Infiltrative disease
P27487	Dipeptidyl peptidase 4	DPP4	Serine	normal and diseased	0	10.1136/ard.54.2.111	squamous cell carcinoma	Malignant tumour
P28838	Leucyl Aminopeptidase	LAP3	Metalloprotease	normal and diseased	8763371	8763371	cholesteatoma	Benign tumour
P29120	PC1	PC1	Serine	normal	10.1046/j.0022-202x.2001.01412.x	0	N/A	N/A
P29466	Caspase-1	CASP1	Cysteine	normal and diseased	10.1111/all.12428	10.1111/all.12428	atopic dermatitis	Inflammatory dermatoses
P29466	Caspase-1	CASP1	Cysteine	normal and diseased	10.1111/myc.12711	10.1111/myc.12711	malassezia folliculitis	Infections
P31944	Caspase-14	CASP14	Cysteine	normal and diseased	10.1074/jbc.M112.357467	10.1007/s00403-011-1180-6	N/A	N/A
P31944	Caspase-14	CASP14	Cysteine	normal and diseased	10.1159/000489701	10.1159/000489701	atopic dermatitis	Inflammatory dermatoses
P31944	Caspase-14	CASP14	Cysteine	normal and diseased	10.1111/j.1473-2165.2012.00615.x	10.1007/s00403-011-1180-6	pityriasis rubra pilaris	Inflammatory dermatoses
P31944	Caspase-14	CASP14	Cysteine	normal and diseased	10.1007/s00403-011-1180-6	10.1007/s00403-011-1180-6	psoriasis	Inflammatory dermatoses
P35030	PRSS3	PRSS3	Serine	normal	10.1038/jid.2014.3	0	N/A	N/A
P39900	MMP-12	MMP-12	Metalloprotease	normal and diseased	0	10.1684/ejd.2011.1449	N/A	Wounds, scars and solar elastosis
P39900	MMP-12	MMP-12	Metalloprotease	normal and diseased	0	10.1684/ejd.2011.1449	cutis laxa	Inflammatory dermatoses
P39900	MMP-12	MMP-12	Metalloprotease	normal and diseased	10.1016/j.ophtha.2004.11.031	10.1016/j.ophtha.2004.11.031	floppy eyelid syndrome	Inflammatory dermatoses
P39900	MMP-12	MMP-12	Metalloprotease	normal and diseased	10.1038/jid.2014.173	10.1111/j.1365-2133.2009.09326.x	photoageing	Wounds, scars and solar elastosis
P39900	MMP-12	MMP-12	Metalloprotease	normal and diseased	10.1136/annrheumdis-2011-200837	10.1046/j.1523-1747.1999.00731.x	solar elastosis	Wounds, scars and solar elastosis
P39900	MMP-12	MMP-12	Metalloprotease	normal and diseased	10.1111/j.0022-202X.2004.23550.x	10.1046/j.1523-1747.1999.00731.x	solar keratosis	Malignant tumour
P42574	Caspase-3	CASP3	Cysteine	normal and diseased	10.3109/14764172.2015.1114645	10.7860/JCDR/2017/25609.10145	N/A	N/A
P42574	Caspase-3	CASP3	Cysteine	normal and diseased	10.1111/j.1365-2133.2011.10721.x	10.1111/j.1365-2133.2011.10721.x	keloid	Wounds, scars and solar elastosis
P42574	Caspase-3	CASP3	Cysteine	normal and diseased	10.1159/000346243	10.1159/000346243	psoriasis	Inflammatory dermatoses
P42574	Caspase-3	CASP3	Cysteine	normal and diseased	10.1007/s10238-013-0252-7	10.1007/s10238-013-0252-7	psoriasis	Inflammatory dermatoses
P42574	Caspase-3	CASP3	Cysteine	normal and diseased	10.7860/JCDR/2017/25609.10145	10.7860/JCDR/2017/25609.10145	psoriasis	Inflammatory dermatoses
P42575	Caspase-2	CASP2	Cysteine	normal	10.1111/j.1365-2133.2006.07656.x	0	N/A	N/A
P45452	MMP-13	MMP-13	Metalloprotease	normal and diseased	0	10.1007/s00417-011-1810-x	basal cell carcinoma	Malignant tumour
P45452	MMP-13	MMP-13	Metalloprotease	normal and diseased	10.1111/exd.12206	10.1111/j.1600-0560.2009.01188.x	Bowen's disease	Malignant tumour
P45452	MMP-13	MMP-13	Metalloprotease	normal and diseased	10.1002/lsm.20104	10.1159/000090385	bullous pemphigoid	Automimmune bullous disease
P45452	MMP-13	MMP-13	Metalloprotease	normal and diseased	0	10.1080/00016480600781807	cholesteatoma	Benign tumour
P45452	MMP-13	MMP-13	Metalloprotease	normal and diseased	10.1001/archderm.140.11.1326	10.1111/j.1365-2133.2005.06447.x	chronic wounds	Wounds, scars and solar elastosis
P45452	MMP-13	MMP-13	Metalloprotease	normal and diseased	10.1111/j.1600-0560.2009.01188.x	10.1111/j.1365-2133.2008.08466.x	squamous cell carcinoma	Malignant tumour
P48147	Prolyl endopeptidase	PREP	Serine	normal	10.1369/0022155412453051	0	N/A	N/A
P49662	Caspase-4	CASP4	Cysteine	normal	10.1111/j.1365-2133.2006.07656.x	0	N/A	N/A
P49862	KLK7	KLK7	Serine	normal and diseased	10.1038/sj.jid.5701170	10.1001/jamadermatol.2014.3369	N/A	N/A
P49862	KLK7	KLK7	Serine	normal and diseased	10.1016/j.ejps.2013.09.009	10.1111/j.1468-2494.2011.00671.x	atopic dermatitis	Inflammatory dermatoses
P49862	KLK7	KLK7	Serine	normal and diseased	9892900	10.1001/jamadermatol.2014.3369	inherited Ichthyosis	Dry skin, ichthyosis and genodermatoses
P49862	KLK7	KLK7	Serine	normal and diseased	10.1111/j.0022-202X.2004.23583.x	10.1002/1878-0261.12103	melanoma	Malignant tumour
P49862	KLK7	KLK7	Serine	normal and diseased	10.1111/j.1365-2133.2006.07743.x	10.1111/j.1365-2133.2006.07743.x	psoriarsis	Inflammatory dermatoses
P49862	KLK7	KLK7	Serine	normal and diseased	10.1111/j.1365-2133.2008.08578.x	10.1111/j.1365-2133.2008.08578.x	psoriasis	Inflammatory dermatoses
P49863	Granzyme K	GZMK	Serine	normal and diseased	10.1016/j.jid.2018.09.031	10.1016/j.jid.2018.09.031	non experimental burn	Wounds, scars and solar elastosis
P50281	MMP-14	MMP-14	Metalloprotease	normal and diseased	0	10.1053/hupa.2002.32221	chronic wounds	Wounds, scars and solar elastosis
P50281	MMP-14	MMP-14	Metalloprotease	normal and diseased	10.1016/S1043-466600034-6	15387709	common fibrous histiocytoma	benign tumour
P50281	MMP-14	MMP-14	Metalloprotease	normal and diseased	0	10.1016/S1043-466600034-6	epidermolysis bullosa acquista	Automimmune bullous disease
P50281	MMP-14	MMP-14	Metalloprotease	normal and diseased	0	10.1016/S1043-466600034-6	epidermolysis bullosa acquista	Dry skin, ichthyosis and genodermatoses
P50281	MMP-14	MMP-14	Metalloprotease	normal and diseased	10.1034/j.1600-0560.2002.290702.x	10.1111/j.1365-2362.2010.02364.x	inguinal hernia	Wounds, scars and solar elastosis
P50281	MMP-14	MMP-14	Metalloprotease	normal and diseased	10.1111/j.1365-2133.2007.08166.x	10.1111/j.1365-2133.2007.08166.x	lupus erythematosus	Autoimmune connective tissue disorders
P50281	MMP-14	MMP-14	Metalloprotease	normal and diseased	11824946	10.1034/j.1600-0560.2002.290702.x	melanocytic nevi	Benign tumour
P50281	MMP-14	MMP-14	Metalloprotease	normal and diseased	10.1038/jid.2008.323	10.1038/jid.2008.323	melanoma	Malignant tumour
P50281	MMP-14	MMP-14	Metalloprotease	normal and diseased	10.1034/j.1600-0536.2002.460506.x	11824946	psoriatic arthritis	inflammatory dermatoses
P51511	MMP-15	MMP-15	Metalloprotease	Disease	0	11824946	psoriasis	Inflammatory dermatoses
P51784	USP11	USP11	Cysteine	normal and diseased	10.18632/oncotarget.22105	10.18632/oncotarget.22105	actinic keratosis	Malignant tumour
P51878	Caspase 5	CASP5	Cysteine	Diseased	0	10.1038/jid.2010.370	lesional AND non-lesional plaque psoriasis	Inflammatory dermatoses
P55210	Caspase-7	CASP7	Cysteine	normal	10.1111/j.1365-2133.2006.07656.x	0	N/A	N/A
P55211	Caspase-9	CASP9	Cysteine	normal and diseased	10.1111/j.1365-2133.2006.07656.x	10.1007/s10238-016-0431-4	psoriasis	Inflammatory dermatoses
P55212	Caspase-6	CASP6	Cysteine	normal	10.1371/journal.pone.0079313	0	N/A	N/A
P55212	Caspase-6	CASP6	Cysteine	normal	10.1111/j.1365-2133.2006.07656.x	0	N/A	N/A
P78536	ADAM 17	ADAM17	Metalloprotease	normal and diseased	10.1038/jid.2008.323	10.1111/j.1600-0560.2008.01082.x	basal cell carcinoma	Malignant tumour
P98073	Enteropeptidase	ENTK	Serine	normal	10.1038/jid.2009.364	0	N/A	N/A
Q08188	Protein-glutamine gamma-glutamyltransferase E	TGM3	Cysteine	normal and diseased	10.1038/jid.2012.482	10.1093/hmg/ddl249	bathing suit ichthyosis	Dry skin, ichthyosis and genodermatoses
Q08188	Protein-glutamine gamma-glutamyltransferase E	TGM3	Cysteine	normal and diseased	0	10.3346/jkms.1999.14.6.665	cholesteatoma	Benign tumour
Q13219	PAPP-A	PAPP-A	Metalloprotease	normal	10.1210/jc.2003-030193	0	N/A	N/A
Q13219	PAPP-A	PAPP-A	Metalloprotease	normal	10.1210/jc.2017-00696	0	N/A	N/A
Q13444	ADAM 15	ADAM15	Metalloprotease	Disease	0	10.4149/BLL_2019_009	diabetic foot ulcer	Wounds, scars and solar elastosis
Q13510	Acid ceramidase	ASAH1	Cysteine	normal and diseased	10.1074/jbc.M115.666909	10.1074/jbc.M115.666909	melanoma	Malignant tumour
Q13867	Bleomycin hydrolase	BLMH	Cysteine	normal and diseased	0	10.1016/j.jaci.2014.07.056	atopic dermatitis	Inflammatory dermatoses
Q13867	Bleomycin hydrolase	BLMH	Cysteine	normal and diseased	0	10.1111/bjd.16691	atopic dermatitis	Inflammatory dermatoses
Q13867	Bleomycin hydrolase	BLMH	Cysteine	normal and diseased	0	10.1074/jbc.M110.169292	atopic dermatitis	Inflammatory dermatoses
Q13867	Bleomycin hydrolase	BLMH	Cysteine	normal and diseased	0	10.1007/s00403-011-1180-6	lichen planus	Inflammatory dermatoses
Q13867	Bleomycin hydrolase	BLMH	Cysteine	normal and diseased	0	10.1007/s00403-011-1180-6	pityriasis rubra pilaris	Inflammatory dermatoses
Q13867	Bleomycin hydrolase	BLMH	Cysteine	normal and diseased	10.1007/s00403-011-1180-6	10.1007/s00403-011-1180-6	porokeratosis	Benign tumour
Q13867	Bleomycin hydrolase	BLMH	Cysteine	normal and diseased	10.1111/ced.12520	10.1007/s00403-011-1180-6	psoriasis	Inflammatory dermatoses
Q13867	Bleomycin hydrolase	BLMH	Cysteine	normal and diseased	0	10.1007/s004030050400	squamous cell carcinoma	Malignant tumour
Q14118	Dystroglycan	DAG1	Serine	normal and diseased	10.1111/j.0022-202X.2004.22605.x	10.1111/j.1365-2559.2008.03157.x	basal cell carcinoma	Malignant tumour
Q14623	IHH	IHH	Cysteine	Disease	0	10.1073/pnas.1834202100	human pilomatricoma	Benign tumour
Q14623	IHH	IHH	Cysteine	Disease	0	10.1073/pnas.1834202100	sebaceous adenoma	Benign tumour
Q14790	Caspase-8	CASP8	Cysteine	Disease	0	10.4067/S0717-95022012000300043	penile epidermoid carcinoma	Malignant tumour
Q15465	Sonic hedgehog protein	SHH	Cysteine	normal and diseased	10.5603/FHC.2013.0031	10.5603/FHC.2013.0031	basal cell carcinoma	Malignant tumour
Q15465	Sonic hedgehog protein	SHH	Cysteine	normal and diseased	10.1111/ced.13394	10.3892/ol.2016.4625	basal cell carcinoma	Malignant tumour
Q15465	Sonic hedgehog protein	SHH	Cysteine	normal and diseased	10.1007/s13277-016-5435-x	10.1111/ced.13394	basal cell carcinoma	Malignant tumour
Q15465	Sonic hedgehog protein	SHH	Cysteine	normal and diseased	0	10.1016/j.humpath.2017.05.011	Merkel cell carcinoma	Malignant tumour
Q15465	Sonic hedgehog protein	SHH	Cysteine	normal and diseased	10.1002/art.34444	10.3892/ol.2016.4625	squamous cell carcinoma	Malignant tumour
Q15465	Sonic hedgehog protein	SHH	Cysteine	normal and diseased	0	10.1007/s13277-016-5435-x	squamous cell carcinoma	Malignant tumour
Q15465	Sonic hedgehog protein	SHH	Cysteine	normal and diseased	0	10.1002/art.34444	systemic Sclerosis	Autoimmune connective tissue disorders
Q15661	Tryptase alpha	TPSAB1	Serine	Disease	0	10.1159/000368403	psoriasis	Inflammatory dermatoses
Q16651	Prostasin	PRSS8	Serine	normal	10.1242/bio.019745	0	N/A	N/A
Q16651	Prostasin	PRSS8	Serine	normal	10.1371/journal.pone.0192632	0	N/A	N/A
Q92560	BRCA1-associated protein 1	BAP1	Cysteine	Disease	0	10.1016/j.jaad.2018.05.005	BAP1-inactivated melanocytic tumour	Malignant tumour
Q92560	BRCA1-associated protein 1	BAP1	Cysteine	Disease	0	10.1111/cge.12501	basal cell carcinoma	Malignant tumour
Q92560	BRCA1-associated protein 1	BAP1	Cysteine	Disease	0	10.1309/AJCPG8LFJC0DHDQT	basal cell carcinoma	Malignant tumour
Q92560	BRCA1-associated protein 1	BAP1	Cysteine	Disease	0	10.1111/cge.12472	basal cell carcinoma	Malignant tumour
Q92560	BRCA1-associated protein 1	BAP1	Cysteine	Disease	0	10.1186/1479-5876-10-179	melanocytic BAP1-mutated atypical intradermal tumour	Malignant tumour
Q92560	BRCA1-associated protein 1	BAP1	Cysteine	Disease	0	10.1097/PAS.0b013e3182498be5	melanocytic nevi	Benign tumour
Q92560	BRCA1-associated protein 1	BAP1	Cysteine	Disease	0	10.1097/PAS.0000000000000568	melanoma	Malignant tumour
Q92560	BRCA1-associated protein 1	BAP1	Cysteine	Disease	0	10.1097/PAS.0000000000000568	melanoma	Malignant tumour
Q92560	BRCA1-associated protein 1	BAP1	Cysteine	Disease	0	10.1016/j.humpath.2014.10.015	melanoma	Malignant tumour
Q92560	BRCA1-associated protein 1	BAP1	Cysteine	Disease	0	10.1001/jamadermatol.2013.1529	nevus	Benign tumour
Q92560	BRCA1-associated protein 1	BAP1	Cysteine	Disease	0	10.1038/ng.910	nevus	Benign tumour
Q92560	BRCA1-associated protein 1	BAP1	Cysteine	Disease	0	10.1111/cge.12501	nevus	Benign tumour
Q92560	BRCA1-associated protein 1	BAP1	Cysteine	Disease	0	10.1097/DAD.0000000000001217	nevus	Benign tumour
Q92743	Serine protease HTRA1	HTRA1	Serine	normal and diseased	10.1177/002215540305101004	10.3390/ijms19051275	keloid	Wounds, scars and solar elastosis
Q92743	Serine protease HTRA1	HTRA1	Serine	normal and diseased	10.14715/cmb/2018.64.2.19	10.14715/cmb/2018.64.2.19	keloid	Wounds, scars and solar elastosis
Q92876	KLK6	KLK6	Serine	normal and diseased	10.1373/clinchem.2007.088104	10.1111/j.1365-2133.2006.07743.x	psoriasis	Inflammatory dermatoses
Q92876	KLK6	KLK6	Serine	normal and diseased	0	10.1074/mcp.M114.042242	psoriasis	Inflammatory dermatoses
Q99538	Asparaginyl endopeptidase	LGMN	Cysteine	normal	10.1074/jbc.M600694200	0	N/A	N/A
Q99538	Asparaginyl endopeptidase	LGMN	Cysteine	normal	10.1038/sj.jid.5700480	0	N/A	N/A
Q99542	MMP-19	MMP-19	Metalloprotease	normal and diseased	0	10.1002/ijc.10902	actinic keratosis	Malignant tumour
Q99542	MMP-19	MMP-19	Metalloprotease	normal and diseased	0	10.1002/ijc.10902	basal cell carcinoma	Malignant tumour
Q99542	MMP-19	MMP-19	Metalloprotease	normal and diseased	0	10.1002/ijc.10902	Bowen's disease	Malignant tumour
Q99542	MMP-19	MMP-19	Metalloprotease	normal and diseased	0	10.1046/j.1523-1747.2003.12533.x	chronic wounds	Wounds, scars and solar elastosis
Q99542	MMP-19	MMP-19	Metalloprotease	normal and diseased	0	10.1002/ijc.10902	chronic wounds	Wounds, scars and solar elastosis
Q99542	MMP-19	MMP-19	Metalloprotease	normal and diseased	10.1002/ijc.10902	10.1111/j.1365-2133.2007.08166.x	lupus erythematosus	Autoimmune connective tissue disorders
Q99542	MMP-19	MMP-19	Metalloprotease	normal and diseased	0	10.1002/ijc.10902	squamous cell carcinoma	Malignant tumour
Q9C000	NLRP1	NLRP1	Serine	normal and diseased	10.1111/bjd.12691	10.2147/IDR.S172806	leprosy	Infections
Q9C000	NLRP1	NLRP1	Serine	normal and diseased	10.1111/myc.12711	10.1111/myc.12711	malassezia folliculitis	Infections
Q9C000	NLRP1	NLRP1	Serine	normal and diseased	0	10.1111/bjd.12691	vitiligo	Pigmentation disorder
Q9H239	MMP-28	MMP-28	Metalloprotease	Disease	0	10.1046/j.1523-1747.2002.01790.x	chronic wound	Wounds, scars and solar elastosis
Q9H239	MMP-28	MMP-28	Metalloprotease	Disease	0	10.1046/j.1523-1747.2002.01790.x	non experimental wound	Wounds, scars and solar elastosis
Q9H239	MMP-28	MMP-28	Metalloprotease	Disease	0	10.1046/j.1523-1747.2002.01790.x	pyogenic granuloma	Benign tumour
Q9NPA2	MMP-25	MMP-25	Metalloprotease	Diseased	0	10.21873/anticanres.12198	primary cutaneous apocrine carcinoma	Malignant tumour
Q9NRE1	MMP-26	MMP-26	Metalloprotease	Disease	0	10.1111/j.1524-475X.2006.00184.x	chronic wounds	Wounds, scars and solar elastosis
Q9NRE1	MMP-26	MMP-26	Metalloprotease	Disease	0	10.1111/j.1365-2133.2007.08166.x	lupus erythematosus	Autoimmune connective tissue disorders
Q9NRE1	MMP-26	MMP-26	Metalloprotease	Disease	0	10.1111/j.1600-0560.2009.01188.x	squamous cell carcinoma	Malignant tumour
Q9P0G3	KLK14	KLK14	Serine	normal and diseased	10.1111/j.0022-202X.2005.23933.x	0	N/A	N/A
Q9P0G3	KLK14	KLK14	Serine	normal and diseased	10.1111/j.1468-2494.2011.00671.x	0	N/A	N/A
Q9P0G3	KLK14	KLK14	Serine	normal and diseased	10.1111/j.1600-0625.2007.00562.x	10.1111/j.1600-0625.2007.00562.x	atopic dermatitis	Inflammatory dermatoses
Q9P0G3	KLK14	KLK14	Serine	normal and diseased	10.1074/jbc.M608348200	10.1111/j.1468-2494.2011.00671.x	atopic dermatitis	Inflammatory dermatoses
Q9P0G3	KLK14	KLK14	Serine	normal and diseased	10.1111/j.1365-2133.2006.07743.x	10.1111/j.1365-2133.2006.07743.x	psoriarsis	Inflammatory dermatoses
Q9UBX7	KLK11	KLK11	Serine	normal and diseased	10.1111/j.0022-202X.2005.23933.x	0	N/A	N/A
Q9UBX7	KLK11	KLK11	Serine	normal and diseased	10.1111/j.1468-2494.2011.00671.x	10.1111/j.1468-2494.2011.00671.x	atopic dermatitis	Inflammatory dermatoses
Q9UBX7	KLK11	KLK11	Serine	normal and diseased	10.1111/j.1600-0625.2007.00562.x	10.1111/j.1600-0625.2007.00562.x	atopic dermatitis	Inflammatory dermatoses
Q9UBX7	KLK11	KLK11	Serine	normal and diseased	10.1111/j.1365-2133.2006.07743.x	10.1111/j.1365-2133.2006.07743.x	psoriarsis	Inflammatory dermatoses
Q9UIQ6	IRAP	IRAP	Metalloprotease	normal and diseased	10.1111/j.1365-2133.1992.tb00446.x	10.1111/j.1365-2133.1992.tb00446.x	psoriasis	Inflammatory dermatoses
Q9UKR3	KLK13	KLK13	Serine	normal and diseased	10.1111/j.1600-0625.2007.00562.x	10.1111/j.1600-0625.2007.00562.x	atopic dermatitis	Inflammatory dermatoses
Q9UKR3	KLK13	KLK13	Serine	normal and diseased	10.1373/clinchem.2007.088104	10.1111/j.1365-2133.2006.07743.x	psoriarsis	Inflammatory dermatoses
Q9UNI1	Pancreatic elastase 1	CELA1	Serine	normal	10.1046/j.1523-1747.2000.00825.x	0	N/A	N/A
Q9UQC9	hCLCA2	hCLCA2	Metalloprotease	normal	10.1177/002215540405200313	0	N/A	N/A
Q9Y337	Stratum corneum tryptic enzyme	KLK5	Serine	normal and diseased	0	10.1038/nm1616	N/A	Inflammatory dermatoses
Q9Y337	Stratum corneum tryptic enzyme	KLK5	Serine	normal and diseased	10.1038/sj.jid.5700284	10.1038/sj.jid.5700284	N/A	N/A
Q9Y337	Stratum corneum tryptic enzyme	KLK5	Serine	normal and diseased	10.1046/j.1523-1747.2000.00820.x	10.1038/sj.jid.5700284	Netherton syndrome	Dry skin, ichthyosis and genodermatoses
Q9Y337	Stratum corneum tryptic enzyme	KLK5	Serine	normal and diseased	10.1038/nm1616	10.1038/nm1616	rosacea	Infections
Q9Y5Y6	Matriptase	Matriptase	Serine	normal and diseased	10.1152/ajpcell.00403.2010	10.1152/ajpcell.00403.2010	actinic keratosis	Malignant tumour
Q9Y5Y6	Matriptase	Matriptase	Serine	normal and diseased	10.1038/jid.2013.320	10.1152/ajpcell.00403.2010	atopic dermatitis	Inflammatory dermatoses
Q9Y5Y6	Matriptase	Matriptase	Serine	normal and diseased	10.1369/0022155413505599	10.1152/ajpcell.00403.2010	granuloma	Granulatomous disease
Q9Y5Y6	Matriptase	Matriptase	Serine	normal and diseased	0	10.1152/ajpcell.00403.2010	keloid	Wounds, scars and solar elastosis
Q9Y5Y6	Matriptase	Matriptase	Serine	normal and diseased	10.1038/jid.2008.449	10.1152/ajpcell.00403.2010	natural killer cell lymphoma with skin metastasis	Malignant tumour
Q9Y5Y6	Matriptase	Matriptase	Serine	normal and diseased	10.1242/bio.019745	10.1152/ajpcell.00403.2010	nevus	Benign tumour
Q9Y5Y6	Matriptase	Matriptase	Serine	normal and diseased	0	10.1152/ajpcell.00403.2010	seborrheic keratosis	Benign tumour
Q9Y5Y6	Matriptase	Matriptase	Serine	normal and diseased	10.1371/journal.pone.0192632	10.1038/jid.2008.449	squamous cell carcinoma	Malignant tumour

## Sheet: Cathepsin-L,L2,S,K
UNIPROT ACCESSION NUMBER	NAME	ABBREVIATED NAME	PROTEASE/PROTEASE INHIBITOR	CATALYTIC TYPE (PROTEASE)	INHIBITOR FAMILY (PROTEASE INHIBITOR)	INHIBITS CATALYTIC TYPE (PROTEASE INHIBITOR)	EVIDENCE OF IN VITRO PROTEASE INHIBITION (PROTEASE INHIBITOR)*	EVIDENCE OF IN VITRO PROTEASE INHIBITION (reference)	PRESENT IN NORMAL/DISEASED SKIN	NORMAL SKIN (REFERENCE)	DERMATOSIS (REFERENCE)	DERMATOSIS	DISEASE GROUP
O60911	Cathepsin L2	CTSV	PROTEASE/INHIBITOR	Cysteine	CTLA	Cysteine	Human CV pro-domain inhibits CV, CL, CS and CK	10.1515/BC.2007.053	normal and diseased	10.1046/j.1523-1747.2003.12086.x	10.1093/rheumatology/kes379	systemic sclerosis	Automimmune connective tissue disorders
O60911	Cathepsin L2	CTSV	PROTEASE/INHIBITOR	Cysteine	CTLA	Cysteine	Human CV pro-domain inhibits CV, CL, CS and CK	10.1515/BC.2007.053	normal and diseased	10.1111/j.1365-2133.2009.09156.x	10.1111/j.1365-2133.2009.09156.x	atopic Dermatitis,	Inflammatory dermatoses
O60911	Cathepsin L2	CTSV	PROTEASE/INHIBITOR	Cysteine	CTLA	Cysteine	Human CV pro-domain inhibits CV, CL, CS and CK	10.1515/BC.2007.053	normal and diseased	10.1093/rheumatology/kes379	10.1111/j.1365-2133.2009.09156.x	psoriasis	Inflammatory dermatoses
O60911	Cathepsin L2	CTSV	PROTEASE/INHIBITOR	Cysteine	CTLA	Cysteine	Human CV pro-domain inhibits CV, CL, CS and CK	10.1515/BC.2007.053	normal and diseased	10.1038/sj.jid.5700480	0	N/A	N/A
O60911	Cathepsin L2	CTSV	PROTEASE/INHIBITOR	Cysteine	CTLA	Cysteine	Human CV pro-domain inhibits CV, CL, CS and CK	10.1515/BC.2007.053	normal and diseased	10.1074/jbc.M600694200	0	N/A	N/A
P07711	Cathepsin L	CTSL	PROTEASE/INHIBITOR	Cysteine	CTLA	Cysteine	Human CV pro-domain inhibits CV, CL, CS and CK	10.1046/j.1432-1327.2000.01730.x	normal and diseased	10.1007/s004030050160	10.1007/s004030050160	psoriasis	Inflammatory dermatoses
P07711	Cathepsin L	CTSL	PROTEASE/INHIBITOR	Cysteine	CTLA	Cysteine	Human CV pro-domain inhibits CV, CL, CS and CK	10.1046/j.1432-1327.2000.01730.x	normal and diseased	10.1111/j.1600-0846.2011.00565.x	10.4103/0019-5154.147779	lichen planus	Inflammatory dermatoses
P07711	Cathepsin L	CTSL	PROTEASE/INHIBITOR	Cysteine	CTLA	Cysteine	Human CV pro-domain inhibits CV, CL, CS and CK	10.1046/j.1432-1327.2000.01730.x	normal and diseased	10.1002/ijc.2910490305	10.4103/0019-5154.147779	atopic dermatitis	Inflammatory dermatoses
P07711	Cathepsin L	CTSL	PROTEASE/INHIBITOR	Cysteine	CTLA	Cysteine	Human CV pro-domain inhibits CV, CL, CS and CK	10.1046/j.1432-1327.2000.01730.x	normal and diseased	10.1111/exd.12920	10.1002/lary.23547	cholesteatoma	Benign tumour
P07711	Cathepsin L	CTSL	PROTEASE/INHIBITOR	Cysteine	CTLA	Cysteine	Human CV pro-domain inhibits CV, CL, CS and CK	10.1046/j.1432-1327.2000.01730.x	normal and diseased	10.1038/sj.jid.5700480	10.1111/exd.12920	systemic sclerosis	Autoimmune connective tissue disorders
P07711	Cathepsin L	CTSL	PROTEASE/INHIBITOR	Cysteine	CTLA	Cysteine	Human CV pro-domain inhibits CV, CL, CS and CK	10.1046/j.1432-1327.2000.01730.x	normal and diseased	10.1111/j.1365-2133.2009.09156.x	10.1111/j.1365-2133.2009.09156.x	psoriasis	Inflammatory dermatoses
P07711	Cathepsin L	CTSL	PROTEASE/INHIBITOR	Cysteine	CTLA	Cysteine	Human CV pro-domain inhibits CV, CL, CS and CK	10.1046/j.1432-1327.2000.01730.x	normal and diseased	10.1074/jbc.M600694200	10.1111/j.1365-2133.2009.09156.x	atopic dermatitis	Inflammatory dermatoses
P07711	Cathepsin L	CTSL	PROTEASE/INHIBITOR	Cysteine	CTLA	Cysteine	Human CV pro-domain inhibits CV, CL, CS and CK	10.1046/j.1432-1327.2000.01730.x	normal and diseased	10.1111/j.1346-8138.2002.tb00182.x	10.1111/j.1346-8138.2002.tb00182.x	squamous cell carcinoma	Malignant tumour
P07711	Cathepsin L	CTSL	PROTEASE/INHIBITOR	Cysteine	CTLA	Cysteine	Human CV pro-domain inhibits CV, CL, CS and CK	10.1046/j.1432-1327.2000.01730.x	normal and diseased	10.1038/jid.2008.353	10.1111/j.1346-8138.2002.tb00182.x	seborrheic keratosis	Benign tumour
P07711	Cathepsin L	CTSL	PROTEASE/INHIBITOR	Cysteine	CTLA	Cysteine	Human CV pro-domain inhibits CV, CL, CS and CK	10.1046/j.1432-1327.2000.01730.x	normal and diseased	10.1111/j.1600-0846.2009.00373.x	0	N/A	N/A
P25774	Cathepsin S	CTSS	PROTEASE/INHIBITOR	Cysteine	CTLA	Cysteine	Human CV pro-domain inhibits CV, CL, CS and CK	10.1046/j.1432-1327.2000.01730.x	normal and diseased	10.1111/j0022-202X.2004.22415.x	10.1111/j.1600-0625.2009.00990.x	psoriasis	Inflammatory dermatoses
P25774	Cathepsin S	CTSS	PROTEASE/INHIBITOR	Cysteine	CTLA	Cysteine	Human CV pro-domain inhibits CV, CL, CS and CK	10.1046/j.1432-1327.2000.01730.x	normal and diseased	0	10.1111/j.1600-0625.2009.00990.x	actinic keratosis	Malignant tumour
P25774	Cathepsin S	CTSS	PROTEASE/INHIBITOR	Cysteine	CTLA	Cysteine	Human CV pro-domain inhibits CV, CL, CS and CK	10.1046/j.1432-1327.2000.01730.x	normal and diseased	0	10.1073/pnas.1620954114	psoriasis	Inflammatory dermatoses
P43235	Cathepsin K	CTSK	PROTEASE/INHIBITOR	Cysteine	CTLA	Cysteine	Human CV pro-domain inhibits CV, CL, CS and CK	10.1046/j.1432-1327.2000.01730.x	normal and diseased	10.1159/000314725	10.1002/lary.23547	cholesteatoma	Benign tumour
P43235	Cathepsin K	CTSK	PROTEASE/INHIBITOR	Cysteine	CTLA	Cysteine	Human CV pro-domain inhibits CV, CL, CS and CK	10.1046/j.1432-1327.2000.01730.x	normal and diseased	10.1111/php.12866	10.1038/sj.jid.5700535	keloid	Wounds, scars and solar elastosis
P43235	Cathepsin K	CTSK	PROTEASE/INHIBITOR	Cysteine	CTLA	Cysteine	Human CV pro-domain inhibits CV, CL, CS and CK	10.1046/j.1432-1327.2000.01730.x	normal and diseased	0	10.1038/sj.jid.5700535	dermatofibroma	Benign tumour
P43235	Cathepsin K	CTSK	PROTEASE/INHIBITOR	Cysteine	CTLA	Cysteine	Human CV pro-domain inhibits CV, CL, CS and CK	10.1046/j.1432-1327.2000.01730.x	normal and diseased	0	10.1038/jid.2008.63	melanoma	Malignant tumour
P43235	Cathepsin K	CTSK	PROTEASE/INHIBITOR	Cysteine	CTLA	Cysteine	Human CV pro-domain inhibits CV, CL, CS and CK	10.1046/j.1432-1327.2000.01730.x	normal and diseased	0	10.1038/jid.2008.63	basal cell carcinoma	Malignant tumour
P43235	Cathepsin K	CTSK	PROTEASE/INHIBITOR	Cysteine	CTLA	Cysteine	Human CV pro-domain inhibits CV, CL, CS and CK	10.1046/j.1432-1327.2000.01730.x	normal and diseased	0	10.1038/jid.2008.63	squamous cell carcinoma	Malignant tumour
P43235	Cathepsin K	CTSK	PROTEASE/INHIBITOR	Cysteine	CTLA	Cysteine	Human CV pro-domain inhibits CV, CL, CS and CK	10.1046/j.1432-1327.2000.01730.x	normal and diseased	0	10.1038/jid.2008.64	melanocytic nevi	Benign tumour
P43235	Cathepsin K	CTSK	PROTEASE/INHIBITOR	Cysteine	CTLA	Cysteine	Human CV pro-domain inhibits CV, CL, CS and CK	10.1046/j.1432-1327.2000.01730.x	normal and diseased	0	10.1016/j.jaad.2014.08.016	primary cutaneous perivascular epithelioid cell tumour	Malignant tumour

## Sheet: Protease Inhibitors
UNIPROT ACCESSION NUMBER	NAME	ABBREVIATED NAME	INHIBITOR FAMILY	INHIBITS CATALYTIC TYPE	EVIDENCE OF IN VITRO PROTEASE INHIBITION	EVIDENCE OF IN VITRO PROTEASE INHIBITION (reference)	PRESENT IN NORMAL/DISEASED SKIN	NORMAL SKIN (REFERENCE)	DERMATOSIS (REFERENCE)	DERMATOSIS	DISEASE GROUP
A8K2U0	Alpha-2-macroglobulin-like protein 1	A2ML1	Alpha 2M	Serine, Cysteine and Metallo	Recombinant alpha2ML1 displayed inhibitory activity toward chymotrypsin, papain, thermolysin, subtilisin A, and to a lesser extent, elastase but not trypsin.	10.1074/jbc.M508017200	normal	10.1371/journal.pone.0012250	0	N/A	N/A
O15392	Apoptosis inhibitor survivin	BIRC5	IAP	Cysteine	Inhibits caspase-3 and -7	10.1021/bi001603q	Disease	0	10.1046/j.1523-1747.1999.00776.x	melanoma	Malignant tumour
O15392	Apoptosis inhibitor survivin	BIRC5	IAP	Cysteine	Inhibits caspase-3 and -7	10.1021/bi001603q	Disease	0	10496530	basal cell carcinoma	Malignant tumour
O15392	Apoptosis inhibitor survivin	BIRC5	IAP	Cysteine	Inhibits caspase-3 and -7	10.1021/bi001603q	Disease	0	10496530	squamous cell carcinoma	Malignant tumour
O43278	HAI-1	HAI-1	KUNITZ-BPTI	Serine	Human HAI-1 inhibits human HGF- activator (a serine protease)	10.1074/jbc.272.10.6370	normal and diseased	10.1371/journal.pone.0192632	10.1038/jid.2008.449	squamous cell carcinoma	Malignant tumour
O43278	HAI-1	HAI-1	KUNITZ-BPTI	Serine	Human HAI-1 inhibits human HGF- activator (a serine protease)	10.1074/jbc.272.10.6370	normal and diseased	0	10.1152/ajpcell.00403.2010	intradermal nevus	Benign tumour
O43278	HAI-1	HAI-1	KUNITZ-BPTI	Serine	Human HAI-1 inhibits human HGF- activator (a serine protease)	10.1074/jbc.272.10.6370	normal and diseased	0	10.1152/ajpcell.00403.2010	blue nevus	Benign tumour
O43278	HAI-1	HAI-1	KUNITZ-BPTI	Serine	Human HAI-1 inhibits human HGF- activator (a serine protease)	10.1074/jbc.272.10.6370	normal and diseased	0	10.1152/ajpcell.00403.2010	seborrheic keratosis	Benign tumour
O43278	HAI-1	HAI-1	KUNITZ-BPTI	Serine	Human HAI-1 inhibits human HGF- activator (a serine protease)	10.1074/jbc.272.10.6370	normal and diseased	0	10.1152/ajpcell.00403.2010	actinic keratosis	Malignant tumour
O43278	HAI-1	HAI-1	KUNITZ-BPTI	Serine	Human HAI-1 inhibits human HGF- activator (a serine protease)	10.1074/jbc.272.10.6370	normal and diseased	0	10.1152/ajpcell.00403.2010	natural killer cell lymphoma	Malignant tumour
O43278	HAI-1	HAI-1	KUNITZ-BPTI	Serine	Human HAI-1 inhibits human HGF- activator (a serine protease)	10.1074/jbc.272.10.6370	normal and diseased	0	10.1152/ajpcell.00403.2010	keloid scar	Wounds, scars and solar elastosis
O43278	HAI-1	HAI-1	KUNITZ-BPTI	Serine	Human HAI-1 inhibits human HGF- activator (a serine protease)	10.1074/jbc.272.10.6370	normal and diseased	0	10.1152/ajpcell.00403.2010	compound nevus,	Benign tumour
O43278	HAI-1	HAI-1	KUNITZ-BPTI	Serine	Human HAI-1 inhibits human HGF- activator (a serine protease)	10.1074/jbc.272.10.6370	normal and diseased	0	10.1152/ajpcell.00403.2010	atopic Dermatitis	Inflammatory dermatoses
O43278	HAI-1	HAI-1	KUNITZ-BPTI	Serine	Human HAI-1 inhibits human HGF- activator (a serine protease)	10.1074/jbc.272.10.6370	normal and diseased	0	10.1152/ajpcell.00403.2010	granuloma	Granulatomatous disease
O43291	HAI-2	HAI-2	KUNITZ-BPTI	Serine	Human HAI-2 inhibits human plasmin and human plasma kallikrein	10.1074/jbc.272.18.12202	normal	10.1371/journal.pone.0192632	0	N/A	N/A
O60449	Lymphocyte antigen 75	LY75	I63.001 - pro-eosinophil major basic protein	N/A	N/A	N/A	normal and diseased	10.1093/intimm/dxh088	10.1093/intimm/dxh088	lichen ruber planus	Inflammatory dermatoses
O60449	Lymphocyte antigen 75	LY75	I63.001 - pro-eosinophil major basic protein	N/A	N/A	N/A	normal and diseased	10.1172/JC132282	10.1038/jid.2010.165	psoriasis	Inflammatory dermatoses
O60449	Lymphocyte antigen 75	LY75	I63.001 - pro-eosinophil major basic protein	N/A	N/A	N/A	normal and diseased	10.1038/jid.2010.165	0	N/A	N/A
O75635	SERPINB7	SERPINB7	SERPIN	N/A	N/A	N/A	normal and diseased	10.1016/j.ajhg.2013.09.015	10.1016/j.ajhg.2013.09.015	Nagashima-type palmoplantar keratosis	Dry skin, ichthyosis and genodermatoses
P01008	Antithrombin-III	SERPINC1	SERPIN	Serine	Human A-III inhibits mouse matriptase-3	10.1042/bj20050299	normal and diseased	7039656	10.1016/S0014-480000073-X	Non experimental wound	Wounds, scars and solar elastosis
P01009	Alpha-1-antitrypsin	SERPINA1	SERPIN	Serine	Human A1A inhibits activated protein C	3261294	normal and diseased	10.1159/000365189	10.1111/j.1600-0560.2007.00789.x	Acral myxoinflammatory fibroblastic sarcoma	Malignant tumour
P01009	Alpha-1-antitrypsin	SERPINA1	SERPIN	Serine	Human A1A inhibits activated protein C	3261294	normal and diseased	0	10.1016/0190-962270170-7	cutaneous lymphoma	Malignant tumour
P01011	Alpha-1-antichymotrypsin	SERPINA3	SERPIN	Serine	recombinant human ACT inhibits human thrombin and human neutrophil elastase	2404007	normal and diseased	10.1159/000365189	10.1111/j.1600-0560.2007.00789.x	acral myxoinflammatory fibroblastic sarcoma	Malignant tumour
P01011	Alpha-1-antichymotrypsin	SERPINA3	SERPIN	Serine	recombinant human ACT inhibits human thrombin and human neutrophil elastase	2404007	normal and diseased	0	27213583	melanoma	Malignant tumour
P01011	Alpha-1-antichymotrypsin	SERPINA3	SERPIN	Serine	recombinant human ACT inhibits human thrombin and human neutrophil elastase	2404007	normal and diseased	0	10.1038/jid.2008.77	chronic wounds	Wounds, scars and solar elastosis
P01023	A2M	A2M	ALPHA 2M	Metallo	Human A2M inhibits activity of recombinant ADAMTS-7 and ADAMTS-12	10.1016/j.joca.2008.03.017	Diseased	0	10.3109/03009747709095430	lupus erythematosus	Autoimmune connective tissue disorders
P01023	A2M	A2M	ALPHA 2M	Aspartic	Inhibits cathepsin D	10.1016/S0076-6879(81)80056-0	Diseased	0	10.3109/03009747709095430	lupus erythematosus	Autoimmune connective tissue disorders
P01023	A2M	A2M	ALPHA 2M	Serine	Inhibits trypsin	10.1016/S0076-6879(81)80056-0	Diseased	0	10.3109/03009747709095430	lupus erythematosus	Autoimmune connective tissue disorders
P01023	A2M	A2M	ALPHA 2M	Cysteine	Inhibits cathepsin B	10.1016/S0076-6879(81)80056-0	Diseased	0	10.3109/03009747709095430	lupus erythematosus	Autoimmune connective tissue disorders
P01024	Complement C3	C3	ALPHA 2M	N/A	N/A	N/A	normal and diseased	10.1172/JCI116080	10.1007/s00403-016-1677-0	cutaneous vasculitis	Autoimmune connective tissue disorders
P01024	Complement C3	C3	ALPHA 2M	N/A	N/A	N/A	normal and diseased	0	10.3389/fimmu.2018.02687	bullous pemphigoid	Autoimmune Bullous Diseases
P01024	Complement C3	C3	ALPHA 2M	N/A	N/A	N/A	normal and diseased	0	10.1111/j.1365-4632.2008.03361.x	bullous pemphigoid	Autoimmune Bullous Diseases
P01024	Complement C3	C3	ALPHA 2M	N/A	N/A	N/A	normal and diseased	0	10.1097/DAD.0000000000001170	cutaneous vasculitis	Autoimmune connective tissue disorders
P01024	Complement C3	C3	ALPHA 2M	N/A	N/A	N/A	normal and diseased	0	10.1111/j.1365-2230.2010.03845.x	epidermolysis bullosa aquista	Dry skin, ichthyosis and genodermatoses
P01024	Complement C3	C3	ALPHA 2M	N/A	N/A	N/A	normal and diseased	0	10.1111/j.1365-2230.2010.03845.x	epidermolysis bullosa aquista	Autoimmune Bullous Diseases
P01024	Complement C3	C3	ALPHA 2M	N/A	N/A	N/A	normal and diseased	0	10.1002/art.23081	cutaneous polyarteritis nodosa	Autoimmune connective tissue disorders
P01024	Complement C3	C3	ALPHA 2M	N/A	N/A	N/A	normal and diseased	0	10.1001/jamadermatol.2014.725	acquired cutis laxa	Inflammatory dermatoses
P01024	Complement C3	C3	ALPHA 2M	N/A	N/A	N/A	normal and diseased	0	10.1001/jamadermatol.2014.725	acquired cutis laxa	Wounds, scars and solar elastosis
P01024	Complement C3	C3	ALPHA 2M	N/A	N/A	N/A	normal and diseased	0	10.1016/j.jaad.2011.11.946	Henoch Schonlein purpura	Inflammatory dermatoses
P01024	Complement C3	C3	ALPHA 2M	N/A	N/A	N/A	normal and diseased	0	10.1111/j.1600-0560.2008.00993.x	paraneoplastic pemphigus	Autoimmune Bullous Diseases
P01024	Complement C3	C3	ALPHA 2M	N/A	N/A	N/A	normal and diseased	0	10.1111/bjd.13472	Henoch Schonlein purpura	Inflammatory dermatoses
P01024	Complement C3	C3	ALPHA 2M	N/A	N/A	N/A	normal and diseased	0	10.3899/jrheum.100191	vasculitis	Autoimmune connective tissue disorders
P01024	Complement C3	C3	ALPHA 2M	N/A	N/A	N/A	normal and diseased	0	22382191	cutaneous vasculitis	Autoimmune connective tissue disorders
P01024	Complement C3	C3	ALPHA 2M	N/A	N/A	N/A	normal and diseased	0	10.1111/ijd.14139	pemphigus herpetiformis	Autoimmune Bullous Diseases
P01024	Complement C3	C3	ALPHA 2M	N/A	N/A	N/A	normal and diseased	0	10.1111/bjd.15232	linear IgA bullous dermatosis	Autoimmune Bullous Diseases
P01024	Complement C3	C3	ALPHA 2M	N/A	N/A	N/A	normal and diseased	0	10.2169/internalmedicine.9681-17	IgA Vasculitis	Autoimmune connective tissue disorders
P01024	Complement C3	C3	ALPHA 2M	N/A	N/A	N/A	normal and diseased	0	10.1097/DAD.0000000000000761	Henoch Schonlein purpura	Inflammatory dermatoses
P01024	Complement C3	C3	ALPHA 2M	N/A	N/A	N/A	normal and diseased	0	10.1111/j.1600-0560.2006.00641.x	erythema multiforme	Inflammatory dermatoses
P01024	Complement C3	C3	ALPHA 2M	N/A	N/A	N/A	normal and diseased	0	10.1186/s12882-018-0927-0	C3 glomerulonephritis associated with monoclonal gammopathy of renal significance	dry skin, ichthyosis and genodermatoses
P01024	Complement C3	C3	ALPHA 2M	N/A	N/A	N/A	normal and diseased	0	10.1038/bmt.2014.75	graft vs. host disease	Autoimmune connective tissue disorders
P01024	Complement C3	C3	ALPHA 2M	N/A	N/A	N/A	normal and diseased	0	10.1038/bmt.2014.75	atopic dermatitis	Inflammatory dermatoses
P01024	Complement C3	C3	ALPHA 2M	N/A	N/A	N/A	normal and diseased	0	10.1038/bmt.2014.75	psoriasis	Inflammatory dermatoses
P01024	Complement C3	C3	ALPHA 2M	N/A	N/A	N/A	normal and diseased	0	10.1590/abd1806-4841.20143221	pemphigus foliaceus	Autoimmune Bullous Diseases
P01024	Complement C3	C3	ALPHA 2M	N/A	N/A	N/A	normal and diseased	0	10.1590/abd1806-4841.20143221	pemphigus vulgaris	Autoimmune Bullous Diseases
P01024	Complement C3	C3	ALPHA 2M	N/A	N/A	N/A	normal and diseased	0	10.1590/abd1806-4841.20143221	paraneoplastic pemphigus	Autoimmune Bullous Diseases
P01024	Complement C3	C3	ALPHA 2M	N/A	N/A	N/A	normal and diseased	0	10.1590/abd1806-4841.20143221	epidermolysis bullosa acquisita	Autoimmune Bullous Diseases
P01024	Complement C3	C3	ALPHA 2M	N/A	N/A	N/A	normal and diseased	0	10.1590/abd1806-4841.20143221	bullous pemphigoid	Autoimmune Bullous Diseases
P01024	Complement C3	C3	ALPHA 2M	N/A	N/A	N/A	normal and diseased	0	10.1590/abd1806-4841.20143221	lichen planus	inflammatory dermatoses
P01024	Complement C3	C3	ALPHA 2M	N/A	N/A	N/A	normal and diseased	0	10.1590/S1807-59322009001100002	pemphigoid gestationis	Autoimmune Bullous Diseases
P01024	Complement C3	C3	ALPHA 2M	N/A	N/A	N/A	normal and diseased	0	10.1111/j.1346-8138.2010.01172.x	brunsting-Perry type pemphigoid	Autoimmune Bullous Diseases
P01024	Complement C3	C3	ALPHA 2M	N/A	N/A	N/A	normal and diseased	0	29763476	linear IgA bullous dermatosis	Autoimmune Bullous Diseases
P01024	Complement C3	C3	ALPHA 2M	N/A	N/A	N/A	normal and diseased	0	10.1007/s12026-016-8850-6	leukocytoclastic vasculitis	Autoimmune connective tissue disorders
P01024	Complement C3	C3	ALPHA 2M	N/A	N/A	N/A	normal and diseased	0	10.1001/archdermatol.2010.337	erythromelalgia	Inflammatory dermatoses
P01024	Complement C3	C3	ALPHA 2M	N/A	N/A	N/A	normal and diseased	0	10.1111/1346-8138.13809	bullous pemphigoid	Autoimmune Bullous Diseases
P01024	Complement C3	C3	ALPHA 2M	N/A	N/A	N/A	normal and diseased	0	10.1111/bjd.13374	pemphigoid gestationis	Autoimmune Bullous Diseases
P01024	Complement C3	C3	ALPHA 2M	N/A	N/A	N/A	normal and diseased	0	19839494	urticarial vasculitis	Autoimmune connective tissue disorders
P01024	Complement C3	C3	ALPHA 2M	N/A	N/A	N/A	normal and diseased	0	10.1177/1203475418773359	bullous Pemphigoid	Autoimmune Bullous Diseases
P01024	Complement C3	C3	ALPHA 2M	N/A	N/A	N/A	normal and diseased	0	10.1016/j.immuni.2013.11.011	psoriasis	Inflammatory dermatoses
P01024	Complement C3	C3	ALPHA 2M	N/A	N/A	N/A	normal and diseased	0	10.3390/nu7095368	cutaneous manifestation of non-coeliac gluten sensitivity	Autoimmune Bullous Diseases
P01024	Complement C3	C3	ALPHA 2M	N/A	N/A	N/A	normal and diseased	0	30390726	bullous Pemphigoid	Autoimmune Bullous Diseases
P01024	Complement C3	C3	ALPHA 2M	N/A	N/A	N/A	normal and diseased	0	10.2340/00015555-2379	bullous pemphigoid	Autoimmune Bullous Diseases
P01024	Complement C3	C3	ALPHA 2M	N/A	N/A	N/A	normal and diseased	0	10.1371/journal.pone.0070983	systemic lupus erythematosus	Autoimmune connective tissue disorders
P01024	Complement C3	C3	ALPHA 2M	N/A	N/A	N/A	normal and diseased	0	22260779	systemic lupus erythematosus	Autoimmune connective tissue disorders
P01024	Complement C3	C3	ALPHA 2M	N/A	N/A	N/A	normal and diseased	0	21877502	pemphigoid gestationis	Autoimmune Bullous Diseases
P01033	TIMP-1	TIMP-1	TIMP	Metallo	human TIMP1 inhibits catalytic site of human ADAM-10	10.1016/s0014-5793(00)01528-3	normal and diseased	10.1016/j.ejogrb.2011.12.003	10.1177/1534734617696728	diabetic patients with wounds	Wounds, scars and solar elastosis
P01033	TIMP-1	TIMP-1	TIMP	Metallo	human TIMP1 inhibits catalytic site of human ADAM-10	10.1016/s0014-5793(00)01528-3	normal and diseased	26490574	10.1007/s00428-007-0526-0	basal cell carcinoma	Malignant tumour
P01033	TIMP-1	TIMP-1	TIMP	Metallo	human TIMP1 inhibits catalytic site of human ADAM-10	10.1016/s0014-5793(00)01528-3	normal and diseased	10.1007/s11596-008-0424-y	26490574	cholesteatoma	Benign Tumour
P01033	TIMP-1	TIMP-1	TIMP	Metallo	human TIMP1 inhibits catalytic site of human ADAM-10	10.1016/s0014-5793(00)01528-3	normal and diseased	10.1155/2016/4325463	10.1111/j.1464-5491.2008.02414.x	chronic wound	Wounds, scars and solar elastosis
P01033	TIMP-1	TIMP-1	TIMP	Metallo	human TIMP1 inhibits catalytic site of human ADAM-10	10.1016/s0014-5793(00)01528-3	normal and diseased	10.1053/j.ajkd.2010.01.021	10.1016/j.jaad.2004.01.055	tuberosis scelerosis	Dry skin, ichthyosis and genodermatoses
P01033	TIMP-1	TIMP-1	TIMP	Metallo	human TIMP1 inhibits catalytic site of human ADAM-10	10.1016/s0014-5793(00)01528-3	normal and diseased	15796196	10.1111/j.1600-0560.2009.01188.x	squamous cell carcinoma	Malignant tumour
P01033	TIMP-1	TIMP-1	TIMP	Metallo	human TIMP1 inhibits catalytic site of human ADAM-10	10.1016/s0014-5793(00)01528-3	normal and diseased	10.1002/1096-9896183:2<169::AID-PATH915>3.0.CO;2-Q	10.1007/s00403-018-1811-2	lupus erythematosus	Autoimmune connective tissue disorders
P01033	TIMP-1	TIMP-1	TIMP	Metallo	human TIMP1 inhibits catalytic site of human ADAM-10	10.1016/s0014-5793(00)01528-3	normal and diseased	10.1016/j.jaad.2009.09.006	10.1111/j.1365-2133.2007.08166.x	lupus erythematosus	Autoimmune connective tissue disorders
P01033	TIMP-1	TIMP-1	TIMP	Metallo	human TIMP1 inhibits catalytic site of human ADAM-10	10.1016/s0014-5793(00)01528-3	normal and diseased	10.1046/j.1523-1747.1998.00369.x	10.1007/s11596-008-0424-y	systemic sclerosis	Autoimmune connective tissue disorders
P01033	TIMP-1	TIMP-1	TIMP	Metallo	human TIMP1 inhibits catalytic site of human ADAM-10	10.1016/s0014-5793(00)01528-3	normal and diseased	10.1016/j.burns.2011.09.001	10.1016/j.biopha.2007.08.012	wound healing	Wounds, scars and solar elastosis
P01033	TIMP-1	TIMP-1	TIMP	Metallo	human TIMP1 inhibits catalytic site of human ADAM-10	10.1016/s0014-5793(00)01528-3	normal and diseased	10.1016/S0923-181100128-6	10.1159/000090385	bullous pemphigoid	Autoimmune Bullous Diseases
P01033	TIMP-1	TIMP-1	TIMP	Metallo	human TIMP1 inhibits catalytic site of human ADAM-10	10.1016/s0014-5793(00)01528-3	normal and diseased	0	10.1155/2016/4325463	anetoderma	Wounds, scars and solar elastosis
P01033	TIMP-1	TIMP-1	TIMP	Metallo	human TIMP1 inhibits catalytic site of human ADAM-10	10.1016/s0014-5793(00)01528-3	normal and diseased	0	10.1053/j.ajkd.2010.01.021	systemic sclerosis	Autoimmune connective tissue disorders
P01033	TIMP-1	TIMP-1	TIMP	Metallo	human TIMP1 inhibits catalytic site of human ADAM-10	10.1016/s0014-5793(00)01528-3	normal and diseased	0	10.1007/s00417-011-1810-x	basal cell carcinoma	Malignant tumour
P01033	TIMP-1	TIMP-1	TIMP	Metallo	human TIMP1 inhibits catalytic site of human ADAM-10	10.1016/s0014-5793(00)01528-3	normal and diseased	0	10.1684/ejd.2011.1449	cutis laxa	Wounds, scars and solar Elastosis
P01033	TIMP-1	TIMP-1	TIMP	Metallo	human TIMP1 inhibits catalytic site of human ADAM-10	10.1016/s0014-5793(00)01528-3	normal and diseased	0	10.1684/ejd.2011.1449	cutis laxa	Inflammatory dermatoses
P01033	TIMP-1	TIMP-1	TIMP	Metallo	human TIMP1 inhibits catalytic site of human ADAM-10	10.1016/s0014-5793(00)01528-3	normal and diseased	0	10.1684/ejd.2011.1449	cutis laxa	Dry skin, ichthyosis and genodermatoses
P01033	TIMP-1	TIMP-1	TIMP	Metallo	human TIMP1 inhibits catalytic site of human ADAM-10	10.1016/s0014-5793(00)01528-3	normal and diseased	0	10.1080/0001555051001160	psoriasis	Inflammatory dermatoses
P01033	TIMP-1	TIMP-1	TIMP	Metallo	human TIMP1 inhibits catalytic site of human ADAM-10	10.1016/s0014-5793(00)01528-3	normal and diseased	0	10.1016/S0046-817790136-7	malignant fibrous histiocytoma	malignant tumour
P01033	TIMP-1	TIMP-1	TIMP	Metallo	human TIMP1 inhibits catalytic site of human ADAM-10	10.1016/s0014-5793(00)01528-3	normal and diseased	0	15796196	chronic wound	Wounds, scars and solar elastosis
P01033	TIMP-1	TIMP-1	TIMP	Metallo	human TIMP1 inhibits catalytic site of human ADAM-10	10.1016/s0014-5793(00)01528-3	normal and diseased	0	10.1369/jhc.5A6896.2006	melanoma	malignant tumour
P01033	TIMP-1	TIMP-1	TIMP	Metallo	human TIMP1 inhibits catalytic site of human ADAM-10	10.1016/s0014-5793(00)01528-3	normal and diseased	0	10.1016/j.jaad.2009.09.006	nephrogenic systemic fibrosis	Wounds, scars and solar elastosis
P01033	TIMP-1	TIMP-1	TIMP	Metallo	human TIMP1 inhibits catalytic site of human ADAM-10	10.1016/s0014-5793(00)01528-3	normal and diseased	0	10.1186/1471-2407-4-42	squamous cell carcinoma	Malignant tumour
P01033	TIMP-1	TIMP-1	TIMP	Metallo	human TIMP1 inhibits catalytic site of human ADAM-10	10.1016/s0014-5793(00)01528-3	normal and diseased	0	10.12968/jowc.2018.27.11.724	chronic wound	Wounds, scars and solar elastosis
P01033	TIMP-1	TIMP-1	TIMP	Metallo	human TIMP1 inhibits catalytic site of human ADAM-10	10.1016/s0014-5793(00)01528-3	normal and diseased	0	10.1111/j.1742-481X.2007.00336.x	chronic wound	Wounds, scars and solar elastosis
P01033	TIMP-1	TIMP-1	TIMP	Metallo	human TIMP1 inhibits catalytic site of human ADAM-10	10.1016/s0014-5793(00)01528-3	normal and diseased	0	10.1046/j.1523-1747.1998.00369.x	lipodermatosclerosis	Autoimmune connective tissue disorders
P01033	TIMP-1	TIMP-1	TIMP	Metallo	human TIMP1 inhibits catalytic site of human ADAM-10	10.1016/s0014-5793(00)01528-3	normal and diseased	0	10.1016/j.jaad.2008.06.006	acquired reactive perforating collagenosis	Wounds, scars and solar elastosis
P01033	TIMP-1	TIMP-1	TIMP	Metallo	human TIMP1 inhibits catalytic site of human ADAM-10	10.1016/s0014-5793(00)01528-3	normal and diseased	0	10.1016/j.burns.2011.09.001	hypertrophic scar	Wounds, scars and solar elastosis
P01033	TIMP-1	TIMP-1	TIMP	Metallo	human TIMP1 inhibits catalytic site of human ADAM-10	10.1016/s0014-5793(00)01528-3	normal and diseased	0	10.1097/01.PRS.0000081462.40448.49	Dupuytren's disease	Benign Tumour
P01033	TIMP-1	TIMP-1	TIMP	Metallo	human TIMP1 inhibits catalytic site of human ADAM-10	10.1016/s0014-5793(00)01528-3	normal and diseased	0	10.1016/S0923-181100128-6	stasis dermatitis	Inflammatory dermatoses
P01033	TIMP-1	TIMP-1	TIMP	Metallo	human TIMP1 inhibits catalytic site of human ADAM-10	10.1016/s0014-5793(00)01528-3	normal and diseased	0	10.1177/1534734613490506	chronic wound	Wounds, scars and solar elastosis
P01033	TIMP-1	TIMP-1	TIMP	Metallo	human TIMP1 inhibits catalytic site of human ADAM-10	10.1016/s0014-5793(00)01528-3	normal and diseased	0	10.1016/j.ajpath.2014.11.021	melanoma	Malignant tumour
P01033	TIMP-1	TIMP-1	TIMP	Metallo	human TIMP1 inhibits catalytic site of human ADAM-10	10.1016/s0014-5793(00)01528-3	normal and diseased	0	10.1016/j.ejogrb.2011.12.003	lichen sclerosus	Autoimmune connective tissue disorders
P01034	CYSTATIN-C	CST3	CYSTATIN	Cysteine	Human CC inhibits human cathepsin-B, -H and -L	10.1016/0006-291X(84)91302-0	Disease	0	10.1016/0022-510X00094-9	hereditary cystatin-c amyloidosis	Infiltrative diseases
P01034	CYSTATIN-C	CST3	CYSTATIN	Metallo	CC inhibits human meprin alpha	10.1021/bi1004238	Disease	0	0	N/A	N/A
P01266	Tg	TG	THYROPIN	N/A	N/A	N/A	Disease	0	10.1097/TEN.0b013e3181b5aa91	Cutaneous metastasis from papillary thyroid cancer	Malignant tumour
P03973	SLPI	SLPI	WAP-TYPE	Serine	Human SLPI inhibits human and murine elastase and cathepsin G	10.1006/bbrc.1998.0108	normal and diseased	10.1046/j.1523-1747.1998.00425.x	10.1046/j.1523-1747.1998.00425.x	lesional psoriatic epidermis	Inflammatory dermatoses
P03973	SLPI	SLPI	WAP-TYPE	Serine	Human SLPI inhibits human and murine elastase and cathepsin G	10.1006/bbrc.1998.0108	normal and diseased	10.1006/bbrc.1998.9069	0	N/A	N/A
P03973	SLPI	SLPI	WAP-TYPE	Serine	Human SLPI inhibits human and murine elastase and cathepsin G	10.1006/bbrc.1998.0108	normal and diseased	10.1038/s41598-017-06710-1	0	N/A	N/A
P04275	von Willebrand factor	VWF	ASCARIS	N/A	N/A	N/A	normal and diseased	1711288	10.1371/journal.pone.0006203	systemic sclerosis	Autoimmune connective tissue disorders
P04275	von Willebrand factor	VWF	ASCARIS	N/A	N/A	N/A	normal and diseased	10.1016/j.mvr.2018.10.002	10.1371/journal.pone.0006203	host versus graft disease	Autoimmune connective tissue disorders
P04275	von Willebrand factor	VWF	ASCARIS	N/A	N/A	N/A	normal and diseased	10.1002/path.1711750213	10.1016/j.mvr.2018.10.002	diabetes	Dry skin, ichthyosis and genodermatoses
P04275	von Willebrand factor	VWF	ASCARIS	N/A	N/A	N/A	normal and diseased	10.1024/0301-1526.33.1.19	10.1002/path.1711750213	diabetes	Dry skin, ichthyosis and genodermatoses
P04275	von Willebrand factor	VWF	ASCARIS	N/A	N/A	N/A	normal and diseased	8075304	10.1024/0301-1526.33.1.19	venous insufficiency	Inflammatory dermatoses
P04275	von Willebrand factor	VWF	ASCARIS	N/A	N/A	N/A	normal and diseased	10.1007/s10067-003-0698-1	8075304	Von Willebrand's	Wounds, scars and solar elastosis
P04275	von Willebrand factor	VWF	ASCARIS	N/A	N/A	N/A	normal and diseased	10.1016/j.prp.2017.07.011	10.1007/s10067-003-0698-1	systemic sclerosis	Autoimmune connective tissue disorders
P04275	von Willebrand factor	VWF	ASCARIS	N/A	N/A	N/A	normal and diseased	10.1038/jid.2013.292	10.1007/s10067-003-0698-1	lupus erythematosus	Autoimmune connective tissue disorders
P04275	von Willebrand factor	VWF	ASCARIS	N/A	N/A	N/A	normal and diseased	10.2337/diabetes.47.3.457	10.3389/fneur.2017.00514	skin from patients with non-freezing cold injury	Wounds, scars and solar elastosis
P04275	von Willebrand factor	VWF	ASCARIS	N/A	N/A	N/A	normal and diseased	10.1016/j.exger.2014.04.010	10.1016/j.prp.2017.07.011	psoriasis	Inflammatory dermatoses
P04275	von Willebrand factor	VWF	ASCARIS	N/A	N/A	N/A	normal and diseased	10.1371/journal.pone.0006203	10.1172/JCI116926	gray platelet syndrome	Wounds, scars and solar elastosis
P04275	von Willebrand factor	VWF	ASCARIS	N/A	N/A	N/A	normal and diseased	10.1111/j.1365-2133.2008.08889.x	10.1038/jid.2013.292	vasculitis	Autoimmune connective tissue disorders
P04275	von Willebrand factor	VWF	ASCARIS	N/A	N/A	N/A	normal and diseased	10.1111/1523-1747.ep12395390	1711288	malignant fibrous histiocytoma	Malignant tumour
P04275	von Willebrand factor	VWF	ASCARIS	N/A	N/A	N/A	normal and diseased	0	10.2337/diabetes.47.3.457	diabetic neuropathy	Dry skin, ichthyosis and genodermatoses
P04275	von Willebrand factor	VWF	ASCARIS	N/A	N/A	N/A	normal and diseased	0	8883266	erythromelalgic thrombi	Wounds, scars and solar elastosis
P04275	von Willebrand factor	VWF	ASCARIS	N/A	N/A	N/A	normal and diseased	0	10.1002/path.1711730105	Kaposis sarcoma	Malignant tumour
P04275	von Willebrand factor	VWF	ASCARIS	N/A	N/A	N/A	normal and diseased	0	10.1007/s004030100222	verrucae vulgaris	Infections
P04275	von Willebrand factor	VWF	ASCARIS	N/A	N/A	N/A	normal and diseased	0	10.1111/j.1365-2133.2008.08889.x	psoriasis	Inflammatory dermatoses
P05120	PAI-2	PAI-2	SERPIN	Serine	recomb human PAI-2 inhibits human single chain urokinase plasminogen activator (scuPA)	7907591	normal and diseased	10.1111/j.1365-2133.1996.tb16223.x	10.1111/j.1365-2133.1996.tb16223.x	lupus erythematosus	Autoimmune connective tissue disorders
P05120	PAI-2	PAI-2	SERPIN	Serine	recomb human PAI-2 inhibits human single chain urokinase plasminogen activator (scuPA)	7907591	normal and diseased	12684636	10.1111/j.1365-2133.1996.tb03881.x	pemphigus vulgaris	Autoimmune Bullous Diseases
P05120	PAI-2	PAI-2	SERPIN	Serine	recomb human PAI-2 inhibits human single chain urokinase plasminogen activator (scuPA)	7907591	normal and diseased	10.1111/j.1365-2133.2005.07109.x	12684636	melanoma	Malignant tumour
P05120	PAI-2	PAI-2	SERPIN	Serine	recomb human PAI-2 inhibits human single chain urokinase plasminogen activator (scuPA)	7907591	normal and diseased	10.1177/000348949910800305	10.1007/BF02505820	acute wound	Wounds, scars and solar Elastosis
P05120	PAI-2	PAI-2	SERPIN	Serine	recomb human PAI-2 inhibits human single chain urokinase plasminogen activator (scuPA)	7907591	normal and diseased	0	10.1111/j.1365-2133.2005.07109.x	psoriasis	Inflammatory dermatoses
P05120	PAI-2	PAI-2	SERPIN	Serine	recomb human PAI-2 inhibits human single chain urokinase plasminogen activator (scuPA)	7907591	normal and diseased	0	10.1111/j.1365-2133.2005.07109.x	Netherton syndrome	Dry skin, ichthyosis and genodermatoses
P05120	PAI-2	PAI-2	SERPIN	Serine	recomb human PAI-2 inhibits human single chain urokinase plasminogen activator (scuPA)	7907591	normal and diseased	0	10.1111/j.1365-2133.2005.07109.x	lamellar ichthyosis	Dry skin, ichthyosis and genodermatoses
P05120	PAI-2	PAI-2	SERPIN	Serine	recomb human PAI-2 inhibits human single chain urokinase plasminogen activator (scuPA)	7907591	normal and diseased	0	10.1111/j.1365-2133.2005.07109.x	nonbullous congenital ichthyosiform erythroderma	Dry skin, ichthyosis and genodermatoses
P05120	PAI-2	PAI-2	SERPIN	Serine	recomb human PAI-2 inhibits human single chain urokinase plasminogen activator (scuPA)	7907591	normal and diseased	0	10.1177/000348949910800305	cholesteatoma	Benign tumour
P05121	PAI-1	PAI-1	SERPIN	Serine	recomb human PAI-1 inhibits tissue plasminogen activator (t-PA)	10.1089/nat.2013.0475	normal and diseased	10.1002/art.39443	10.1002/art.39443	systemic sclerosis	Autoimmune connective tissue disorders
P05121	PAI-1	PAI-1	SERPIN	Serine	recomb human PAI-1 inhibits tissue plasminogen activator (t-PA)	10.1089/nat.2013.0475	normal and diseased	10.1024/0301-1526.33.1.19	10.1024/0301-1526.33.1.19	venous deficiency	Inflammatory dermatoses
P05121	PAI-1	PAI-1	SERPIN	Serine	recomb human PAI-1 inhibits tissue plasminogen activator (t-PA)	10.1089/nat.2013.0475	normal and diseased	12684636	12684636	melanoma	Malignant tumour
P05121	PAI-1	PAI-1	SERPIN	Serine	recomb human PAI-1 inhibits tissue plasminogen activator (t-PA)	10.1089/nat.2013.0475	normal and diseased	10.1111/j.1600-0625.2012.01523.x	10.1007/s10029-007-0311-7	scars	Wounds, scars and solar elastosis
P05121	PAI-1	PAI-1	SERPIN	Serine	recomb human PAI-1 inhibits tissue plasminogen activator (t-PA)	10.1089/nat.2013.0475	normal and diseased	0	10.1007/s00403-005-0637-x	cutaneous NF1-related neurofibroma	Benign Tumour
P05121	PAI-1	PAI-1	SERPIN	Serine	recomb human PAI-1 inhibits tissue plasminogen activator (t-PA)	10.1089/nat.2013.0475	normal and diseased	0	10.1111/j.1600-0625.2012.01523.x	melanoma	Malignant tumour
P05154	Protein C inhibitor	SERPINA5	SERPIN	Serine	Human PCI inhibits human plasma kallikrein and human factor XIa	10.1021/bi00412a005	normal	10.1046/j.1523-1747.1999.00644.x	0	N/A	N/A
P05154	Protein C inhibitor	SERPINA5	SERPIN	Cysteine	Inhibits cathepsin L	10.1016/j.bbagen.2010.03.003	normal	10.1016/j.acthis.2007.04.007	0	N/A	N/A
P05546	Heparin cofactor II	SERPIND1	SERPIN	Serine	recomb HCII inhibits alpha-thrombin and chymotrypsin	1939083	Diseased	0	10.1016/S0014-480000073-X	non experimental wound	Wounds, scars and solar elastosis
P07093	SERPIN E2	SERPINE2	SERPIN	Serine	Human nexin inhibits human thrombin, urokinase, plasmin, tPA, factor Xa, leukocyte elastase and cathepsin G.	3997857	normal and diseased	10.3892/mmr.2017.6874	10.3892/mmr.2017.6874	skin sample taken from patients with diabetic peripheral neuropathy	Wounds, scars and solar elastosis
P09486	SPARC	SPARC	KAZAL	N/A	N/A	N/A	Diseased	0	10.1016/S0046-817790014-X	melanoma	Malignant tumour
P10646	TFPI	TFPI	KUNITZ-BPTI	Serine	Human TFPI inhibits human factor VIIa	8473315	Disease	0	10.1074/jbc.M110.127019	chronic venous ulcer	Wounds, scars and solar elastosis
P11464	Pregnancy-specific beta-1-glycoprotein 1	PSG1	OPRIN	N/A	N/A	N/A	normal and diseased	10.1016/j.mad.2018.06.003	10.1016/j.mad.2018.06.003	photodamaged skin	Wounds, scars and solar elastosis
P12111	COL6A3	COL6A3	KUNITZ-BPTI	N/A	N/A	N/A	normal and diseased	10.1038/jid.2010.284	10.1038/jid.2010.284	Bethlem myopathy (BM patients carrying mutations in COL6A1, COL6A2, and COL6A3 genes	Dry skin, ichthyosis and genodermatoses
P12111	COL6A3	COL6A3	KUNITZ-BPTI	N/A	N/A	N/A	normal and diseased	0	10.1212/WNL.58.9.1354	Ullrich syndrome	Dry skin, ichthyosis and genodermatoses
P12111	COL6A3	COL6A3	KUNITZ-BPTI	N/A	N/A	N/A	normal and diseased	0	10.1111/cge.13230	collagen 6 myopathy	Dry skin, ichthyosis and genodermatoses
P13611	Versican core protein	VCAN	PRE-EOSINOPHIL MAJOR BASIC PROTEIN	N/A	N/A	N/A	normal	10.1083/jcb.124.5.817	0	N/A	N/A
P14543	NID-1	NID-1	THYROPIN and PRE-EOSINOPHIL MAJOR BASIC PROTEIN	N/A	N/A	N/A	normal	10.1371/journal.pone.0043494	0	N/A	N/A
P16035	TIMP-2	TIMP-2	TIMP	Metallo	human TIMP2 inhibits catalytic site of human ADAM-17	10.1074/jbc.m309696200	normal and diseased	10.1016/j.jdermsci.2018.03.009	10.1016/S0046-817790140-5	chronic wounds	Wounds, scars and solar elastosis
P16035	TIMP-2	TIMP-2	TIMP	Metallo	human TIMP2 inhibits catalytic site of human ADAM-17	10.1074/jbc.m309696200	normal and diseased	10.1111/j.1365-2133.2007.08061.x	10.1111/j.1365-2133.2004.06062.x	eosinophilic fasciitis	Autoimmune connective tissue disorders
P16035	TIMP-2	TIMP-2	TIMP	Metallo	human TIMP2 inhibits catalytic site of human ADAM-17	10.1074/jbc.m309696200	normal and diseased	10.1111/j.1365-2133.2004.06062.x	10.2147/OPTH.S178106	levator aponeurosis resections and conjunctiva-Muller muscle resections.	Wounds, scars and solar elastosis
P16035	TIMP-2	TIMP-2	TIMP	Metallo	human TIMP2 inhibits catalytic site of human ADAM-17	10.1074/jbc.m309696200	normal and diseased	10.1046/j.1365-2133.2000.03465.x	10.1111/j.1365-2559.2009.03287.x	keloids	Wounds, scars and solar elastosis
P16035	TIMP-2	TIMP-2	TIMP	Metallo	human TIMP2 inhibits catalytic site of human ADAM-17	10.1074/jbc.m309696200	normal and diseased	10.1111/j.1365-2362.2010.02364.x	10.1111/j.1365-2362.2010.02364.x	inguineal hernia	Wounds, scars and solar elastosis
P16035	TIMP-2	TIMP-2	TIMP	Metallo	human TIMP2 inhibits catalytic site of human ADAM-17	10.1074/jbc.m309696200	normal and diseased	10.1034/j.1600-0560.2002.290702.x	10.1034/j.1600-0560.2002.290702.x	melanocytic nevi	Benign tumour
P16035	TIMP-2	TIMP-2	TIMP	Metallo	human TIMP2 inhibits catalytic site of human ADAM-17	10.1074/jbc.m309696200	normal and diseased	10.1097/00000372-200204000-00003	10.1097/00000372-200204000-00003	anetoderma	Wounds, scars and solar elastosis
P16035	TIMP-2	TIMP-2	TIMP	Metallo	human TIMP2 inhibits catalytic site of human ADAM-17	10.1074/jbc.m309696200	normal and diseased	10.1159/000090385	10.1159/000090385	bullous pemphigoid	Autoimmune Bullous Diseases
P16035	TIMP-2	TIMP-2	TIMP	Metallo	human TIMP2 inhibits catalytic site of human ADAM-17	10.1074/jbc.m309696200	normal and diseased	10.1155/2016/4325463	10.1155/2016/4325463	anetoderma	Wounds, scars and solar elastosis
P16035	TIMP-2	TIMP-2	TIMP	Metallo	human TIMP2 inhibits catalytic site of human ADAM-17	10.1074/jbc.m309696200	normal and diseased	10.1684/ejd.2015.2713	10.1684/ejd.2015.2713	acne scars	Wounds, scars and solar elastosis
P16035	TIMP-2	TIMP-2	TIMP	Metallo	human TIMP2 inhibits catalytic site of human ADAM-17	10.1074/jbc.m309696200	normal and diseased	10.1007/s00125-002-0868-8	10.1155/MI/2006/38458	systemic sclerosis	Autoimmune connective tissue disorders
P16035	TIMP-2	TIMP-2	TIMP	Metallo	human TIMP2 inhibits catalytic site of human ADAM-17	10.1074/jbc.m309696200	normal and diseased	0	10.1007/s00125-002-0868-8	chronic wounds	Wounds, scars and solar elastosis
P16112	Aggrecan core protein	ACAN	family I63 unassigned peptidase inhibitors	N/A	N/A	N/A	normal and diseased	10.1016/j.mad.2018.06.003	10.1016/j.mad.2018.06.003	photodamaged skin	Wounds, scars and solar elastosis
P16422	Ep-CAM	Ep-CAM	THYROPIN	N/A	N/A	N/A	normal and diseased	10.1046/j.1365-2559.2003.01727.x	10.1046/j.1365-2559.2003.01727.x	Merkel cell carcinoma	Malignant tumour
P16422	Ep-CAM	Ep-CAM	THYROPIN	N/A	N/A	N/A	normal and diseased	10.1128/JVI.01510-13	10.5582/irdr.2019.01010	extramammary Paget's disease	Malignant tumour
P16422	Ep-CAM	Ep-CAM	THYROPIN	N/A	N/A	N/A	normal and diseased	0	10.1128/JVI.01510-13	human papillomavirus	Infections
P17936	IGFBP-3	IGFBP-3	THYROPIN	N/A	N/A	N/A	normal and diseased	10.1111/1523-1747.ep12289713	10.1371/journal.pone.0098641	melanoma	Malignant tumour
P19883	Follistatin	FST	KAZAL	N/A	N/A	N/A	normal and diseased	10.1152/ajpcell.00373.2006	10.1152/ajpcell.00373.2006	Basal cell carcinoma	Malignant tumour
P19957	Elafin	SKALP	WAP-TYPE	Serine	Human Elafin inhibits human leukocyte elastase	2394696	normal	10.1074/jbc.272.3.2021	0	N/A	N/A
P20273	CD22 antigen	CD22	OPRIN	N/A	N/A	N/A	normal and diseased	10.1038/srep29736	10.1038/srep29736	melanoma	Malignant tumour
P20273	CD22 antigen	CD22	OPRIN	N/A	N/A	N/A	normal and diseased	0	10.1038/s41598-018-21277-1	cutaneous leishmaniasis	Infections
P20273	CD22 antigen	CD22	OPRIN	N/A	N/A	N/A	normal and diseased	0	10.1038/s41598-018-21277-1	sporotrichosis	Infections
P20810	Calpastatin	CAST	CALPASTATIN	Cysteine	Recombinant domains of calpastatin inhibit calpain-I	10.1016/0006-291x(90)91035-q	normal and diseased	10.1111/j.1365-2249.2005.02701.x	10.1111/j.1365-2249.2005.02701.x	psoriasis	Inflammatory dermatoses
P21802	Fibroblast growth factor receptor 2	FGFR2	OPRIN	N/A	N/A	N/A	normal and diseased	10.1007/s00403-002-0333-z	10.1007/s00403-002-0333-z	burn wounds	Wounds, scars and solar Elastosis
P22455	Fibroblast growth factor receptor 4	FGFR4	OPRIN	N/A	N/A	N/A	normal and diseased	10.1007/s00403-002-0333-z	10.1007/s00403-002-0333-z	burn wounds	Wounds, scars and solar elastosis
P22692	IGFBP-4	IGFBP-4	THYROPIN	N/A	N/A	N/A	normal	10.1210/jc.2003-030193	0	N/A	N/A
P24071	IgA Fc receptor	FCAR	OPRIN	N/A	N/A	N/A	normal and diseased	10.4049/jimmunol.166.1.346	10.5603/FHC.a2017.0024	dermatitis herpetiformis	Autoimmune Bullous Diseases
P24071	IgA Fc receptor	FCAR	OPRIN	N/A	N/A	N/A	normal and diseased	0	10.5603/FHC.a2017.0024	IgA/neutrophil-mediated non-DH dermatoses	Autoimmune Bullous Diseases
P24593	IGFBP-5	IGFBP-5	THYROPIN	N/A	N/A	N/A	normal and diseased	10.1038/jid.2010.309	10.1038/jid.2010.162	keloid	Wounds, scars and solar elastosis
P24593	IGFBP-5	IGFBP-5	THYROPIN	N/A	N/A	N/A	normal and diseased	10.1371/journal.pone.0130546	0	N/A	N/A
P29508	Serpin B3	SERPINB3	SERPIN	Cysteine	Human SB3 inhibits cathepsin-L	10.1258/ebm.2011.010229	normal and diseased	10.1016/j.jdermsci.2009.09.004	10.1002/lary.23547	cholesteatoma	Benign tumour
P29508	Serpin B3	SERPINB3	SERPIN	Serine	Inhibits cathepsin G	10.1016/j.bbrc.2004.09.204	normal and diseased	0	10.1002/lary.23547	cholesteatoma	Benign tumour
P30086	Phosphatidylethanolamine-binding protein 1	PEBP1	IC	Serine	Human PEBP inhibits chymotrypsin-like proteasome activity	10.1111/j.1471-4159.2006.04160.x	normal and diseased	10.1111/j.1600-0625.2011.01434.x	10.1111/j.1600-0625.2011.01434.x	dry skin	Dry skin, ichthyosis and genodermatoses
P30740	SERPIN B1	SERPIN B1	SERPIN	Serine	Human SB1 inhibits human neutrophil elastase	10.1006/prep.1998.0951	normal and diseased	10.1074/mcp.M114.042242	10.1074/mcp.M114.042242	psoriasis	Inflammatory dermatoses
P31994	CD32	CD32	OPRIN	N/A	N/A	N/A	Diseased	0	10.5114/PJP.2017.69686	bullous pemphigoid	Autoimmune Bullous Diseases
P31994	CD32	CD32	OPRIN	N/A	N/A	N/A	Diseased	0	10.1016/j.jaci.2010.03.018	psoriasis	Inflammatory dermatoses
P31994	CD32	CD32	OPRIN	N/A	N/A	N/A	Diseased	0	10.1016/j.jdermsci.2009.01.003	psoriasis	Inflammatory dermatoses
P35237	SERPIN B6	SERPINB6	SERPIN	Serine	Recombinant human SB6 inhibits human recombinant kallikrein-8	10.1093/jb/mvm156	normal	10.1093/jb/mvm156	0	N/A	N/A
P35625	TIMP-3	TIMP-3	TIMP	Metallo	human TIMP3 inhibits catalytic site of human ADAM-10	10.1016/s0014-5793(00)01528-3	normal and diseased	10.1016/j.jdermsci.2010.03.004	10.1016/j.jdermsci.2010.03.004	psoriasis	Inflammatory dermatoses
P35625	TIMP-3	TIMP-3	TIMP	Metallo	human TIMP3 inhibits catalytic site of human ADAM-10	10.1016/s0014-5793(00)01528-3	normal and diseased	0	10.1016/S0046-817790140-5	chronic venous leg ulcers	Wounds, scars and solar elastosis
P35625	TIMP-3	TIMP-3	TIMP	Metallo	human TIMP3 inhibits catalytic site of human ADAM-10	10.1016/s0014-5793(00)01528-3	normal and diseased	0	10.1016/S0046-817790140-5	ulcerative vasculitis	Autoimmune connective tissue disorders
P35625	TIMP-3	TIMP-3	TIMP	Metallo	human TIMP3 inhibits catalytic site of human ADAM-10	10.1016/s0014-5793(00)01528-3	normal and diseased	0	10.1126/scitranslmed.3008089	psoriasis	Inflammatory dermatoses
P35625	TIMP-3	TIMP-3	TIMP	Metallo	human TIMP3 inhibits catalytic site of human ADAM-10	10.1016/s0014-5793(00)01528-3	normal and diseased	0	10.1053/hupa.2003.51	neuroendocrine carcinoma	Malignant tumour
P35625	TIMP-3	TIMP-3	TIMP	Metallo	human TIMP3 inhibits catalytic site of human ADAM-10	10.1016/s0014-5793(00)01528-3	normal and diseased	0	10.1111/j.1365-2133.2007.08166.x	lupus erythematosus	Autoimmune connective tissue disorders
P35625	TIMP-3	TIMP-3	TIMP	Metallo	human TIMP3 inhibits catalytic site of human ADAM-10	10.1016/s0014-5793(00)01528-3	normal and diseased	0	10.1111/j.1365-2559.2009.03287.x	keloid	Wounds, scars and solar elastosis
P35625	TIMP-3	TIMP-3	TIMP	Metallo	human TIMP3 inhibits catalytic site of human ADAM-10	10.1016/s0014-5793(00)01528-3	normal and diseased	0	10.1097/01.MP.0000051681.43441.82	cutaneous lesions	Autoimmune connective tissue disorders
P36952	Maspin	Maspin	SERPIN	N/A	N/A	N/A	normal and diseased	10.1158/0008-5472.CAN-03-2388	10.1007/s00403-015-1579-6	squamous cell carcinoma	Malignant tumour
P36952	Maspin	Maspin	SERPIN	N/A	N/A	N/A	normal and diseased	0	10.1111/j.1365-2559.2005.02141.x	squamous cell carcinoma	Malignant tumour
P36955	SERPIN F1	SERPINF1	SERPIN	N/A	N/A	N/A	normal and diseased	10.1136/annrheumdis-2017-212120	10.1016/j.ajpath.2014.09.012	melanoma	Malignant tumour
P36955	SERPIN F1	SERPINF1	SERPIN	N/A	N/A	N/A	normal and diseased	0	10.1016/j.ajpath.2014.09.012	melanocytic nevi	Benign tumour
P36955	SERPIN F1	SERPINF1	SERPIN	N/A	N/A	N/A	normal and diseased	0	10.3109/02713683.2013.780625	limbal dermoid	Benign tumour
P36955	SERPIN F1	SERPINF1	SERPIN	N/A	N/A	N/A	normal and diseased	0	10.1210/jc.2014-2505	osteagenesis imperfecta	Dry skin, ichthyosis and genodermatoses
P36955	SERPIN F1	SERPINF1	SERPIN	N/A	N/A	N/A	normal and diseased	0	10.1136/annrheumdis-2017-212120	squamous cell carcinoma	Malignant tumour
P39060	Collagen alpha-1 (XVIII) chain	COL18A1	family I93 unassigned peptidase inhibitors	N/A	N/A	N/A	normal and diseased	WOS:000266410500001	10.1371/journal.pone.0104103	cholesteatoma	Benign tumour
P48307	TFPI-2	TFPI-2	KUNITZ-BPTI	Serine	Human TFPI-2 inhibits human factor Xla, plasma kallikrein and plasmin	10.1021/bi951501d	Disease	0	10.1002/ijc.22637	melanoma	Malignant tumour
P48594	SERPIN B4	SERPIN B4	SERPIN	Serine	recombinant SB4 inhibits human granzyme-M	10.1371/journal.pone.0022645	Diseased	0	10.1111/bjd.14426	psoriasis	Inflammatory dermatoses
P48594	SERPIN B4	SERPIN B4	SERPIN	Cysteine	inhibits mite allergan Der p 1	10.1074/jbc.M311585200	Diseased	0	10.1111/j.1468-3083.2006.02100.x	basal cell carcinoma	Malignant tumour
P50452	SERPIN B8	SERPINB8	SERPIN	Serine	Recombinant human SB8 inhibits human thrombin and human factor Xa	10.1021/bi970977p	normal and diseased	10.1016/j.ajhg.2016.06.004	10.1016/j.ajhg.2016.06.004	SERPIN B8 loss-of-function skin	Dry skin, ichthyosis and genodermatoses
P58062	SPINK7	SPINK7	KAZAL	Serine	Evidence shows that SPINK7 binds to uPA, and its overexpression can inhibit uPAR activity. However, no apparent studies showing direct inhibition	10.1074/jbc.m109.011213	normal and diseased	10.1007/s00403-017-1773-9	10.1007/s00403-017-1773-9	psoriasis	Inflammatory dermatoses
P58062	SPINK7	SPINK7	KAZAL	Serine	Evidence shows that SPINK7 binds to uPA, and its overexpression can inhibit uPAR activity. However, no apparent studies showing direct inhibition	10.1074/jbc.m109.011213	normal and diseased	0	10.1007/s00403-017-1773-9	atopic dermatitis	Inflammatory dermatoses
Q02388	COL7A1	COL7A1	KUNITZ-BPTI	N/A	N/A	N/A	Diseased	0	10.1111/j.1365-2133.2009.09114.x	Mild recessive dystrophic epidermolysis bullosa	Dry skin, ichthyosis and genodermatoses
Q12866	Tyrosine-protein kinase Mer	MERTK	OPRIN	N/A	N/A	N/A	Diseased	0	10.1172/JCI67816	melanoma	Malignant tumour
Q13740	CD166 antigen	CD166	OPRIN	N/A	N/A	N/A	normal and diseased	10.1016/j.pathol.2017.12.340	10.1371/journal.pone.0134320	melanoma	Malignant tumour
Q13740	CD166 antigen	CD166	OPRIN	N/A	N/A	N/A	normal and diseased	0	10.1186/s13000-015-0331-z	melanoma	Malignant tumour
Q14112	Nidogen-2	NID-2	THYROPIN and PRE-EOSINOPHIL MAJOR BASIC PROTEIN	N/A	N/A	N/A	normal and diseased	10.1371/journal.pone.0043494	10.1038/sj.jid.5700952	lesional dystrophic epidermolysis Hallopeau-Siemens,	Dry skin, ichthyosis and genodermatoses
Q14112	Nidogen-2	NID-2	THYROPIN and PRE-EOSINOPHIL MAJOR BASIC PROTEIN	N/A	N/A	N/A	normal and diseased	0	0	lesional Herlitz junctional epidermolysis bullosa	Dry skin, ichthyosis and genodermatoses
Q14515	Hevin	SPARCL1	KAZAL	N/A	N/A	N/A	normal	10.1369/jhc.3A6245.2004	0	N/A	N/A
Q15828	CST6	CST6	CYSTATIN	Cysteine	Human C6 inhibits human cathepsin V and cathepsin L	10.1074/jbc.m600694200	normal and diseased	10.1046/j.1523-1747.2003.12312.x	10.1046/j.1523-1747.2003.12312.x	Harlequin ichthyosis Type 1 and 2	Dry skin, ichthyosis and genodermatoses
Q16270	Insulin-like growth factor-binding protein 7	IGFBP7	OPRIN	N/A	N/A	N/A	normal and diseased	10.1111/j.1365-2133.2006.07628.x	10.1111/j.1365-2133.2006.07628.x	psoriasis	Inflammatory dermatoses
Q16270	Insulin-like growth factor-binding protein 7	IGFBP7	OPRIN	N/A	N/A	N/A	normal and diseased	0	10.1016/j.cell.2007.12.032	melanoma	Malignant tumour
Q16620	BDNF/NT-3 growth factor receptor	NTRK2	OPRIN	N/A	N/A	N/A	Diseased	0	10.1002/path.861	malignant melanoma	Malignant tumour
Q5DT21	Serine protease inhibitor Kazal-type 9	SPINK9	KAZAL	Serine	kallikrein-related peptidase 5	10.1038/jid.2008.448	normal and diseased	10.1038/jid.2008.448	10.1007/s00403-015-1616-5	lichen simplex chronicus	Inflammatory dermatoses
Q5DT21	Serine protease inhibitor Kazal-type 9	SPINK9	KAZAL	Serine	kallikrein-related peptidase 5	10.1038/jid.2008.448	normal and diseased	10.1007/s00403-015-1616-5	10.1007/s00403-015-1616-5	actinic keratosis	Malignant tumour
Q5DT21	Serine protease inhibitor Kazal-type 9	SPINK9	KAZAL	Serine	kallikrein-related peptidase 5	10.1038/jid.2008.448	normal and diseased	0	10.1007/s00403-015-1616-5	squamous cell carcinoma	Malignant tumour
Q6UVW9	C-type lectin domain family 2 member A	CLEC2A	I63 pro-eosinophil major basic protein	N/A	N/A	N/A	normal	10.1111/imm.12432	0	N/A	N/A
Q7Z7D3	V-set domain-containing T-cell activation inhibitor 1	VTCN1	OPRIN	N/A	N/A	N/A	normal and diseased	10.1158/1078-0432.CCR-10-2268	10.1158/1078-0432.CCR-10-2268	primary melanoma	Malignant tumour
Q7Z7D3	V-set domain-containing T-cell activation inhibitor 1	VTCN1	OPRIN	N/A	N/A	N/A	normal and diseased	0	10.1016/j.acthis.2011.12.010	Langerhans cell sarcoma	Malignant tumour
Q8N474	Secreted frizzled-related protein 1	SFRP1	SIZZLED	N/A	N/A	N/A	normal and diseased	10.1371/journal.pbio.2003705	10.1007/s10735-018-9758-3	keloid	Wounds, scars and solar elastosis
Q8N474	Secreted frizzled-related protein 1	SFRP1	SIZZLED	N/A	N/A	N/A	normal and diseased	10.1007/s10735-018-9758-3	10.1038/jid.2010.162	keloid	Wounds, scars and solar elastosis
Q8N474	Secreted frizzled-related protein 1	SFRP1	SIZZLED	N/A	N/A	N/A	normal and diseased	10.1136/annrheumdis-2012-203194	10.1136/annrheumdis-2012-203194	systematic sclerosis	Autoimmune connective tissue disorders
Q8WTT0	C-type lectin domain family 4 member C	CLEC4C	I63 pro-eosinophil major basic protein	N/A	N/A	N/A	normal and diseased	10.1093/intimm/dxh088	10.1111/j.1365-2133.2012.11063.x	palmoplantar pustular psoriasis	Inflammatory dermatoses
Q8WTT0	C-type lectin domain family 4 member C	CLEC4C	I63 pro-eosinophil major basic protein	N/A	N/A	N/A	normal and diseased	10.1172/JC132282	10.1097/PAS.0000000000000156/	blastic plasmacytoid dendritic cell neoplasm	Malignant tumour
Q8WTT0	C-type lectin domain family 4 member C	CLEC4C	I63 pro-eosinophil major basic protein	N/A	N/A	N/A	normal and diseased	16584094	10.3960/jslrt.17030	blastic plasmacytoid dendritic cell neoplasm	Malignant tumour
Q8WTT0	C-type lectin domain family 4 member C	CLEC4C	I63 pro-eosinophil major basic protein	N/A	N/A	N/A	normal and diseased	0	10.1309/W9Q5AGYDE5LANN39	CD4+/CD56+ Hematodermic Neoplasm	Malignant tumour
Q8WTT0	C-type lectin domain family 4 member C	CLEC4C	I63 pro-eosinophil major basic protein	N/A	N/A	N/A	normal and diseased	0	10.1038/modpathol.3800679	CD4+/CD56+ Hematodermic Neoplasm	Malignant tumour
Q8WTT0	C-type lectin domain family 4 member C	CLEC4C	I63 pro-eosinophil major basic protein	N/A	N/A	N/A	normal and diseased	0	10.1111/j.1600-0560.2011.01777.x	dermal infiltrate in patient with acute myeloid leukemia	Malignant tumour
Q8WTT0	C-type lectin domain family 4 member C	CLEC4C	I63 pro-eosinophil major basic protein	N/A	N/A	N/A	normal and diseased	0	10.1159/000088865	atopic dermatitis	Inflammatory dermatoses
Q8WTT0	C-type lectin domain family 4 member C	CLEC4C	I63 pro-eosinophil major basic protein	N/A	N/A	N/A	normal and diseased	0	10.1016/j.jaad.2010.12.001	benign tumour	Benign tumour
Q8WTT0	C-type lectin domain family 4 member C	CLEC4C	I63 pro-eosinophil major basic protein	N/A	N/A	N/A	normal and diseased	0	10.1016/j.jaad.2010.12.001	nummular dermatitis	Inflammatory dermatoses
Q8WTT0	C-type lectin domain family 4 member C	CLEC4C	I63 pro-eosinophil major basic protein	N/A	N/A	N/A	normal and diseased	0	10.1093/jnci/dji207	superficial basal cell carcinoma	Malignant tumour
Q8WTT0	C-type lectin domain family 4 member C	CLEC4C	I63 pro-eosinophil major basic protein	N/A	N/A	N/A	normal and diseased	0	10.1007/s00403-009-0966-2	psoriasis lesions	Inflammatory dermatoses
Q8WTT0	C-type lectin domain family 4 member C	CLEC4C	I63 pro-eosinophil major basic protein	N/A	N/A	N/A	normal and diseased	0	10.1111/j.1600-0625.2010.01089.x	psoriasis lesions	Inflammatory dermatoses
Q8WTT0	C-type lectin domain family 4 member C	CLEC4C	I63 pro-eosinophil major basic protein	N/A	N/A	N/A	normal and diseased	0	10.5114/aoms.2018.73469	morphea	Autoimmune connective tissue disorders
Q8WTT0	C-type lectin domain family 4 member C	CLEC4C	I63 pro-eosinophil major basic protein	N/A	N/A	N/A	normal and diseased	0	10.1007/s00403-007-0750-0	lichen planus	Inflammatory dermatoses
Q8WTT0	C-type lectin domain family 4 member C	CLEC4C	I63 pro-eosinophil major basic protein	N/A	N/A	N/A	normal and diseased	0	10.1111/ced.13187	inflamed HPV-induced warts	Infection
Q8WTT0	C-type lectin domain family 4 member C	CLEC4C	I63 pro-eosinophil major basic protein	N/A	N/A	N/A	normal and diseased	0	10.1093/mmy/myt026	chromoblastomycosis lesions	Infection
Q8WTT0	C-type lectin domain family 4 member C	CLEC4C	I63 pro-eosinophil major basic protein	N/A	N/A	N/A	normal and diseased	0	10.1111/j.1600-0625.2012.01475.x	cutaneous lupus erythematosus	Autoimmune connective tissue disorders
Q96CA5	Baculoviral IAP repeat-containing protein 7	BIRC7	I32 Survivin	Cysteine	Caspase 9	10.1074/jbc.M003670200	Diseased	0	10.1136/jcp.2005.025817	Naevus	Benign tumour
Q96HF1	Secreted frizzled-related protein 2	SFRP2	SIZZLED	N/A	N/A	N/A	normal and diseased	10.1371/journal.pone.0050229	10.1371/journal.pone.0050229	hypertrophic scar	Wounds, scars and solar elastosis
Q96HF1	Secreted frizzled-related protein 2	SFRP2	SIZZLED	N/A	N/A	N/A	normal and diseased	0	10.1038/jid.2010.162	keloid	Wounds, scars and solar elastosis
Q99727	TIMP-4	TIMP-4	TIMP	Metallo	human TIMP4 inhibits catalytic site of human ADAM-17	10.1074/jbc.m309696200	normal and diseased	10.1111/j.1365-2133.2009.09467.x	10.1111/j.1365-2133.2009.09467.x	atopic dermatitis	Inflammatory dermatoses
Q99727	TIMP-4	TIMP-4	TIMP	Metallo	human TIMP4 inhibits catalytic site of human ADAM-17	10.1074/jbc.m309696200	normal and diseased	0	10.1016/S0046-817790140-5	chronic wounds	Wounds, scars and solar elastosis
Q9BQ51	Programmed cell death 1 ligand 2	CD273	OPRIN	N/A	N/A	N/A	Diseased	0	10.1001/jamadermatol.2016.5118	cutaneous squamous cell carcinoma	Malignant tumour
Q9BQ51	Programmed cell death 1 ligand 2	CD273	OPRIN	N/A	N/A	N/A	Diseased	0	10.1111/cei.12921	N/A	N/A
Q9BQ51	Programmed cell death 1 ligand 2	CD273	OPRIN	N/A	N/A	N/A	Diseased	0	10.1097/PAS.0000000000000983	primary cutaneous diffuse large B-cell lymphoma	Malignant tumour
Q9BQ51	Programmed cell death 1 ligand 2	CD273	OPRIN	N/A	N/A	N/A	Diseased	0	10.1016/j.acthis.2011.12.010	Langerhans cell sarcoma	Malignant tumour
Q9BQ51	Programmed cell death 1 ligand 2	CD273	OPRIN	N/A	N/A	N/A	Diseased	0	10.1038/jid.2013.75	Merkel cell carcinoma	Malignant tumour
Q9BX67	Junctional adhesion molecule C	JAM3	OPRIN	N/A	N/A	N/A	normal and diseased	10.1002/art.37712	10.1002/art.37712	systemic sclerosis	Autoimmune connective tissue disorders
Q9BX67	Junctional adhesion molecule C	JAM3	OPRIN	N/A	N/A	N/A	normal and diseased	10.1093/rheumatology/kep091	10.1093/rheumatology/kep091	squamous cell carcinoma	Malignant tumour
Q9NQ38	SPINK5	SPINK5	KAZAL	Serine	Human recombinant SPINK5 inhibits trypsin	10.1074/jbc.274.31.21499	normal and diseased	10.1111/j.0022-202X.2004.23583.x	10.1016/j.jdermsci.2018.09.001	varicella	Infections
Q9NQ38	SPINK5	SPINK5	KAZAL	Serine	Human recombinant SPINK5 inhibits trypsin	10.1074/jbc.274.31.21499	normal and diseased	10.1111/1346-8138.12913	10.1016/j.jdermsci.2018.09.001	rosacea	Inflammatory dermatoses
Q9NQ38	SPINK5	SPINK5	KAZAL	Serine	Human recombinant SPINK5 inhibits trypsin	10.1074/jbc.274.31.21499	normal and diseased	0	10.1016/j.jdermsci.2018.09.001	rosacea	Infections
Q9NQ38	SPINK5	SPINK5	KAZAL	Serine	Human recombinant SPINK5 inhibits trypsin	10.1074/jbc.274.31.21499	normal and diseased	10.1111/j.0022-202X.2004.23220.x	10.1016/j.jdermsci.2018.09.001	pyoderma	Inflammatory dermatoses
Q9NQ38	SPINK5	SPINK5	KAZAL	Serine	Human recombinant SPINK5 inhibits trypsin	10.1074/jbc.274.31.21499	normal and diseased	10.1001/jamadermatol.2015.5827	10.1111/j.0022-202X.2004.23220.x	psoriasis	Inflammatory dermatoses
Q9NQ38	SPINK5	SPINK5	KAZAL	Serine	Human recombinant SPINK5 inhibits trypsin	10.1074/jbc.274.31.21499	normal and diseased	10.1038/sj.jid.5700284	0	Netherton syndrome	Dry skin, ichthyosis and genodermatoses
Q9NQ38	SPINK5	SPINK5	KAZAL	Serine	Human recombinant SPINK5 inhibits trypsin	10.1074/jbc.274.31.21499	normal and diseased	10.1111/j.1365-2133.2009.09231.x	10.1001/jamadermatol.2015.5827	Netherton syndrome	Dry skin, ichthyosis and genodermatoses
Q9NQ38	SPINK5	SPINK5	KAZAL	Serine	Human recombinant SPINK5 inhibits trypsin	10.1074/jbc.274.31.21499	normal and diseased	10.1111/j.1365-2230.2007.02438.x	10.1038/sj.jid.5700284	Netherton syndrome	Dry skin, ichthyosis and genodermatoses
Q9NQ38	SPINK5	SPINK5	KAZAL	Serine	Human recombinant SPINK5 inhibits trypsin	10.1074/jbc.274.31.21499	normal and diseased	10.2340/00015555-2075	10.1111/j.1365-2133.2009.09231.x	Netherton syndrome	Dry skin, ichthyosis and genodermatoses
Q9NQ38	SPINK5	SPINK5	KAZAL	Serine	Human recombinant SPINK5 inhibits trypsin	10.1074/jbc.274.31.21499	normal and diseased	10.1038/sj.jid.5700288	10.1111/j.1365-2230.2007.02438.x	Netherton syndrome	Dry skin, ichthyosis and genodermatoses
Q9NQ38	SPINK5	SPINK5	KAZAL	Serine	Human recombinant SPINK5 inhibits trypsin	10.1074/jbc.274.31.21499	normal and diseased	10.1111/j.1365-2133.2004.06180.x	10.2340/00015555-2075	Netherton syndrome	Dry skin, ichthyosis and genodermatoses
Q9NQ38	SPINK5	SPINK5	KAZAL	Serine	Human recombinant SPINK5 inhibits trypsin	10.1074/jbc.274.31.21499	normal and diseased	10.1016/j.jaci.2009.06.009	10.1038/sj.jid.5700288	Netherton syndrome	Dry skin, ichthyosis and genodermatoses
Q9NQ38	SPINK5	SPINK5	KAZAL	Serine	Human recombinant SPINK5 inhibits trypsin	10.1074/jbc.274.31.21499	normal and diseased	10.1016/j.jprot.2012.04.045	10.1111/j.1365-2133.2004.06180.x	atopic dermatitis	Inflammatory dermatoses
Q9NQ38	SPINK5	SPINK5	KAZAL	Serine	Human recombinant SPINK5 inhibits trypsin	10.1074/jbc.274.31.21499	normal and diseased	10.1038/jid.2011.174	10.1093/hmg/ddg247	severe combined immunodeficiency syndrome	Infections
Q9NQ38	SPINK5	SPINK5	KAZAL	Serine	Human recombinant SPINK5 inhibits trypsin	10.1074/jbc.274.31.21499	normal and diseased	10.1093/hmg/ddg247	10.1093/hmg/ddg247	Omenn syndrome	Infections
Q9NQ38	SPINK5	SPINK5	KAZAL	Serine	Human recombinant SPINK5 inhibits trypsin	10.1074/jbc.274.31.21499	normal and diseased	10.1091/mbc.E07-02-0124	10.1093/hmg/ddg247	bullous congenital ichthyosiform erythroderma	Autoimmune Bullous Diseases
Q9NQ38	SPINK5	SPINK5	KAZAL	Serine	Human recombinant SPINK5 inhibits trypsin	10.1074/jbc.274.31.21499	normal and diseased	10.1111/j.1600-0560.2009.01344.x	10.1093/hmg/ddg247	atopic dermatitis	Inflammatory dermatoses
Q9NQ38	SPINK5	SPINK5	KAZAL	Serine	Human recombinant SPINK5 inhibits trypsin	10.1074/jbc.274.31.21499	normal and diseased	10.1097/DAD.0000000000000425	10.1093/hmg/ddg247	lamellar ichthyosis	Dry skin, ichthyosis and genodermatoses
Q9NQ38	SPINK5	SPINK5	KAZAL	Serine	Human recombinant SPINK5 inhibits trypsin	10.1074/jbc.274.31.21499	normal and diseased	10.1111/bjd.13111	10.1093/hmg/ddg247	ichthyosis vulgaris	Dry skin, ichthyosis and genodermatoses
Q9NQ38	SPINK5	SPINK5	KAZAL	Serine	Human recombinant SPINK5 inhibits trypsin	10.1074/jbc.274.31.21499	normal and diseased	0	10.1093/hmg/ddg247	Darier's disease	Inflammatory dermatoses
Q9NQ38	SPINK5	SPINK5	KAZAL	Serine	Human recombinant SPINK5 inhibits trypsin	10.1074/jbc.274.31.21499	normal and diseased	0	10.1093/hmg/ddg247	psoriasis	Inflammatory dermatoses
Q9NQ38	SPINK5	SPINK5	KAZAL	Serine	Human recombinant SPINK5 inhibits trypsin	10.1074/jbc.274.31.21499	normal and diseased	0	10.1111/bjd.13111	dandruff	Inflammatory dermatoses
Q9NQ38	SPINK5	SPINK5	KAZAL	Serine	Human recombinant SPINK5 inhibits trypsin	10.1074/jbc.274.31.21499	normal and diseased	0	10.1111/bjd.13111	seborrhoeic dermatitis	Inflammatory dermatoses
Q9UIV8	Hurpin	Hurpin	SERPIN	Cysteine	Recombinant human hurpin inhibits human cathepsin-K and -L	10.1016/s0003-9861(02)00635-5	normal and diseased	10.1111/j.0906-6705.2005.00300.x	10.1111/j.0906-6705.2005.00300.x	psoriasis	Inflammatory dermatoses
Q9UIV8	Hurpin	Hurpin	SERPIN	Cysteine	Recombinant human hurpin inhibits human cathepsin-K and -L	10.1016/s0003-9861(02)00635-5	normal and diseased	0	10.1111/j.0906-6705.2005.00300.x	lupus erythematosus	Autoimmune connective tissue disorders
Q9UIV8	Hurpin	Hurpin	SERPIN	Cysteine	Recombinant human hurpin inhibits human cathepsin-K and -L	10.1016/s0003-9861(02)00635-5	normal and diseased	0	10.1111/j.0906-6705.2005.00300.x	actinic keratosis	Malignant tumour
Q9UIV8	Hurpin	Hurpin	SERPIN	Cysteine	Recombinant human hurpin inhibits human cathepsin-K and -L	10.1016/s0003-9861(02)00635-5	normal and diseased	0	10.1111/j.0906-6705.2005.00300.x	atopic dermatitis	Inflammatory dermatoses
Q9UIV8	Hurpin	Hurpin	SERPIN	Cysteine	Recombinant human hurpin inhibits human cathepsin-K and -L	10.1016/s0003-9861(02)00635-5	normal and diseased	0	10.1111/j.0906-6705.2005.00300.x	verruca seborrhoica	Inflammatory dermatoses
