# Supplementary material for: Defining the Protease and Protease Inhibitor (P/PI) Proteomes of Healthy and Diseased Human Skin by Modified Systematic Review
Source: Biomolecules. 2022 Mar 20;12(3):475. doi: 10.3390/biom12030475 (PMC8946613; doi:10.3390/biom12030475)
Supplement: Supplementary file 1 [file biomolecules-12-00475-s001.zip › biomolecules-1602100-SI/Supplementary Table S2_v3.xlsx]

## Sheet: Skin Disease Groups
Malignant Tumours	Benign Tumours	Inflammatory Dermatoses	Autoimmune Connective Tissue Disorders	Autoimmune Bullous Disease	Wounds, Scars and Solar Elastosis	Infections	Dry Skin, Ichthyosis and Genodermatoses	Pigmentation Disorder	Granulomatous Diseases	Infiltrative Diseases
Acral myxoinflammatory fibroblastic sarcoma	Angioma	Amicrobial pustulosis of the folds	Cutaneous lesions (graft vs. host disease)	Bullous congenital ichthyosiform erythroderma	Acne lesion	Acne vulgaris	Acromegaly	Hyperpigmentation	Granuloma annulare	Hereditary cystatin-C amyloidosis
Actinic dermatosis	Benign pigment cell lesion	Acne vulgaris	Cutaneous leukocytoclastic vasculitis	Dermatitis herpetiformis	Acne scars	Chromoblastomycosis lesions	Autosomal recessive congenital ichthyosis	Postinflammatory hyperpigmentation	Sarcoid granulomas
Actinic keratosis	Cholesteatoma	Acquired cutis laxa	Cutaneous lupus erythematosus	Brunsting-Perry type pemphigoid	Acquired cutis laxa	Cutaneous leishmaniasis	Bathing suit ichthyosis	Vitiligo
Atypical lipoma/well-differentiated Iiposarcoma (AL)	Cutaneous neurofibromatosis 1 (NF1)-related neurofibromas	Atopic dermatitis	Cutaneous polyarteritis nodosa	Bullous Pemphigoid	Acquired reactive perforating collagenosis	Herpes zoster	Bethlem myopathy (BM) patients carrying mutations in COL6A1, COL6A2, and COL6A3 genes
BAP1-inactivated melanocytic tumour	Dermatofibroma	Behcet's disease	Cutaneous vasculitis	Cutaneous manifestation of non-celiac gluten sensitivity	Acute wound	Human papillomaviruses (HPV)	C3 glomerulonephritis associated with monoclonal gammopathy of renal significance)
Basal cell carcinoma	Dupuytren's disease	Chronic idiopathic urticaria	IgA Vasculitis	Linear IgA bullous dermatosis	Anetoderma	Inflamed HPV-induced warts	Collagen 6 myopathy
Bowen's disease	Hidradenoma	Crohn's disease	Lesional and peri-lesional cutaneous lupus erythematosus	Paraneoplastic pemphigus	Burn wounds	Leprosy	Diabetes
CD4+/CD56+ Hematodermic Neoplasm (“Blastic Natural Killer Cell Lymphoma”)	Histiocytoma	Cutis laxa	Leukocytoclastic vasculitis	Pemphigoid gestationis	Chronic and burn wound	Lesional skin from varicella	Dry skin
Common fibrous histiocytoma	Human pilomatricoma	Dandruff	Lichen Sclerosis	Pemphigus herpetiformis	Chronic leg ulcer	Lymphocutaneous sporotrichosis	Dystrophic epidermolysis bullosa AND Junctional epidermolysis bullosa
Cutaneous lymphoma	Limbal dermoid	Darier's disease	Lipodermatosclerosis	Pemphigus Vulgaris	Chronic ulcers	Malassezia folliculitis	Epidermolysis bullosa aquista
Cutaneous metastasis from papillary thyroid cancer	Melanocytic nevi	Ertyhema multiforme	Lupus Erythematosis (LE)		Chronic venous ulcer	Omenn syndrome	Epidermolysis bullosa simplex
Cutaneous squamous cell carcinoma	Naevus	Floppy Eyelid Syndrome	Systemic lupus erythematosus (SLE)		Chronic venous wound	Pyoderma gangrenosum	Harlequin ichthyosis Type 1 and 2
Dermal infiltrate in patient with acute myeloid leukemia	Pyogenic granuloma	Henoch Schonlein purpura	Morphea		Chronic Wound	Rosacea	Keratolytic winter erythema
Dermatofibrosarcoma protuberans	Sebaceous adenoma	Hidradenitis suppurativa	Scleroderma		Cutis laxa	Severe combined immunodeficiency syndrome	Lamellar Ichthyosis
Extramammary Pagets disease	Seborrheic keratosis	Lichen planus	Skin from Amyotrophic lateral sclerosis patients		Diabetic and normal wound	Verrucae vulgaris	Nagashima-type Palmoplantar Keratosis
Kaposi’s sarcoma		Lichen simplex chronicus	Subacute cutaneous LE, discoid LE, SLE		Diabetic chronic wound		Netherton syndrome
Langerhans cell sarcoma		Nummular dermatitis	Systematic sclerosis		Diabetic foot ulcer		Osteogenesis imperfecta
Malignant fibrous histiocyma		Palmo-plantar pustular psoriasis	Telangiectasia		Diabetic patients with wounds		Recessive dystrophic epidermolysis bullosa
Melanocytic BAP1-mutated atypical intradermal tumour		Psoriasis	Vasculitis		Erythromelalgic thrombi		SERPINB8 loss-of-function skin (exfoliative ichthyosis)
Melanoma		Pustular dermatitis	Vulvar lichen sclerosis		Gray Platelet Syndrome		Skin mastocytosis
Merkel cell carcinoma		Seborrhoeic Dermatitis			Hypertrophic acne scars		Tuberous sclerosis
Mycosia fungoides		Stasis dermatitis			Hypertrophic scar		Ullrich syndrome
Neuroendocrine carcinoma		Sweet's syndrome			Inguinal hernia		Uninvolved skin of mild recessive dystrophic epidermolysis bullosa
Pagets disease		Venous insufficiency			Juvenile hyaline fibromatosis		Urticaria pigmentosa
Penile epidermoid carcinoma					Keloid
Primary cutaneous apocrine carcinoma					Leg ulcers
Primary Cutaneous Diffuse Large B-Cell Lymphoma					Lymphodema fibrosis
Primary cutaneous perivascular epithelioid cell tumour					Mid dermal elastolysis
Sqaumous Cell Carcinoma					Non experimental burn
					Non experimental wound
					Photoageing
					Photodamage skin
					Scars
					Skin from nephrogenic systemic fibrosis
					Skin from patients with non-freezing cold injury
					Skin ligature marks
					Solar elastosis
					Unwounded skin sample taken from patients with diabetic peripheral neuropathy
					von Willebrand's
